# Supplementary material for: Self and Body Part Localization in Virtual Reality: Comparing a Headset and a Large-Screen Immersive Display
Source: Front Robot AI. 2019 May 8;6:33. doi: 10.3389/frobt.2019.00033 (PMC7805778; doi:10.3389/frobt.2019.00033)
Supplement: Table S1 — The merged data from all VR pointing tasks from all participants. [file Table_1.xlsx]

## Sheet: Raw data
AnonymousRunNumber	ParticipantAge	Gender	Handedness	HasStereovision	Bodyheight	Eyeheight	Noseheight	Chinheight	Shoulderheight	Hipheight	Waistheight	Kneeheight	Feetheight	Interpupillarydistance	Facingdirection	TrialDelay	TrialNumber	BlockNumber	SkewerOriginHeight	SkewerDistance	Skewerstartingangle	Skewertargetbodypart	Angularspeed	Skewerlength	ChosenAngle	PointingHeightonBody	DeltaTime	ParticipantPitch	Condition
311	24	Male	Right	Yes	193	179	176	168	156	111	118	60	13	6.7	w	500	1	1	48.25	3.5	180	Self	1	0.3	111.4	185.411	41.0252	-17	HS
311	24	Male	Right	Yes	193	179	176	168	156	111	118	60	13	6.7	w	500	2	1	96.5	3.5	180	Self	1	0.3	104.562	187.423	10.5203	-18	HS
311	24	Male	Right	Yes	193	179	176	168	156	111	118	60	13	6.7	w	500	3	2	193	3.5	180	Self	1	0.3	88.2423	182.259	11.083	-11	HS
311	24	Male	Right	Yes	193	179	176	168	156	111	118	60	13	6.7	w	500	4	1	0	3.5	180	Self	1	0.3	121.865	217.56	6.31943	-17	HS
311	24	Male	Right	Yes	193	179	176	168	156	111	118	60	13	6.7	w	500	5	2	193	3.5	0	Self	1	0.3	89.2763	188.579	6.31977	-12	HS
311	24	Male	Right	Yes	193	179	176	168	156	111	118	60	13	6.7	w	500	6	2	162	3.5	0	Self	1	0.3	95.4672	195.499	7.41276	-12	HS
311	24	Male	Right	Yes	193	179	176	168	156	111	118	60	13	6.7	w	500	7	1	48.25	3.5	90	Self	1	0.3	115.761	217.152	6.97312	-14	HS
311	24	Male	Right	Yes	193	179	176	168	156	111	118	60	13	6.7	w	500	8	1	36.5	3.5	180	Self	1	0.3	118.274	224.752	7.01305	-16	HS
311	24	Male	Right	Yes	193	179	176	168	156	111	118	60	13	6.7	w	500	9	2	144.75	3.5	90	Self	1	0.3	98.2343	195.4	7.57291	-15	HS
311	24	Male	Right	Yes	193	179	176	168	156	111	118	60	13	6.7	w	500	10	1	48.25	3.5	0	Self	1	0.3	116.796	225.018	9.49317	-15	HS
311	24	Male	Right	Yes	193	179	176	168	156	111	118	60	13	6.7	w	500	11	1	144.75	3.5	0	Self	1	0.3	96.6093	185.304	8.09308	-12	HS
311	24	Male	Right	Yes	193	179	176	168	156	111	118	60	13	6.7	w	500	12	2	36.5	3.5	0	Self	1	0.3	117.195	216.335	10.2534	-15	HS
311	24	Male	Right	Yes	193	179	176	168	156	111	118	60	13	6.7	w	500	13	1	162	3.5	0	Self	1	0.3	93.9829	186.369	6.17349	-13	HS
311	24	Male	Right	Yes	193	179	176	168	156	111	118	60	13	6.7	w	500	14	1	144.75	3.5	180	Self	1	0.3	97.9293	193.499	7.65278	-13	HS
311	24	Male	Right	Yes	193	179	176	168	156	111	118	60	13	6.7	w	500	15	2	48.25	3.5	180	Self	1	0.3	116.031	219.19	8.29346	-17	HS
311	24	Male	Right	Yes	193	179	176	168	156	111	118	60	13	6.7	w	500	16	2	193	3.5	90	Self	1	0.3	90.6558	197.006	6.78617	-14	HS
311	24	Male	Right	Yes	193	179	176	168	156	111	118	60	13	6.7	w	500	17	2	0	3.5	0	Self	1	0.3	119.312	196.509	8.70608	-27	HS
311	24	Male	Right	Yes	193	179	176	168	156	111	118	60	13	6.7	w	500	18	2	36.5	3.5	90	Self	1	0.3	114.462	195.723	6.30658	-23	HS
311	24	Male	Right	Yes	193	179	176	168	156	111	118	60	13	6.7	w	500	19	1	36.5	3.5	90	Self	1	0.3	116.278	209.312	7.14611	-22	HS
311	24	Male	Right	Yes	193	179	176	168	156	111	118	60	13	6.7	w	500	20	1	96.5	3.5	0	Self	1	0.3	105.573	194.042	6.47989	-20	HS
311	24	Male	Right	Yes	193	179	176	168	156	111	118	60	13	6.7	w	500	21	2	36.5	3.5	180	Self	1	0.3	117.7	220.252	7.58676	-19	HS
311	24	Male	Right	Yes	193	179	176	168	156	111	118	60	13	6.7	w	500	22	2	162	3.5	180	Self	1	0.3	95.996	198.762	6.55941	-9	HS
311	24	Male	Right	Yes	193	179	176	168	156	111	118	60	13	6.7	w	500	23	2	96.5	3.5	0	Self	1	0.3	107.684	208.09	7.30628	-12	HS
311	24	Male	Right	Yes	193	179	176	168	156	111	118	60	13	6.7	w	500	24	2	48.25	3.5	0	Self	1	0.3	114.043	204.392	6.96005	-15	HS
311	24	Male	Right	Yes	193	179	176	168	156	111	118	60	13	6.7	w	500	25	2	48.25	3.5	90	Self	1	0.3	114.965	211.197	5.73336	-18	HS
311	24	Male	Right	Yes	193	179	176	168	156	111	118	60	13	6.7	w	500	26	1	193	3.5	90	Self	1	0.3	89.6892	191.101	6.213	-5	HS
311	24	Male	Right	Yes	193	179	176	168	156	111	118	60	13	6.7	w	500	27	1	193	3.5	180	Self	1	0.3	89.612	190.63	6.53323	-7	HS
311	24	Male	Right	Yes	193	179	176	168	156	111	118	60	13	6.7	w	500	28	2	144.75	3.5	0	Self	1	0.3	97.7364	192.298	7.47985	-11	HS
311	24	Male	Right	Yes	193	179	176	168	156	111	118	60	13	6.7	w	500	29	2	96.5	3.5	90	Self	1	0.3	106.196	198.157	5.53334	-15	HS
311	24	Male	Right	Yes	193	179	176	168	156	111	118	60	13	6.7	w	500	30	1	162	3.5	180	Self	1	0.3	95.9672	198.584	7.3061	-12	HS
311	24	Male	Right	Yes	193	179	176	168	156	111	118	60	13	6.7	w	500	31	2	144.75	3.5	180	Self	1	0.3	97.218	189.077	5.85296	-13	HS
311	24	Male	Right	Yes	193	179	176	168	156	111	118	60	13	6.7	w	500	32	1	0	3.5	90	Self	1	0.3	120.609	207.06	10.5994	-21	HS
311	24	Male	Right	Yes	193	179	176	168	156	111	118	60	13	6.7	w	500	33	2	96.5	3.5	180	Self	1	0.3	106.029	197.056	5.66638	-13	HS
311	24	Male	Right	Yes	193	179	176	168	156	111	118	60	13	6.7	w	500	34	2	0	3.5	180	Self	1	0.3	120.864	209.175	5.31973	-23	HS
311	24	Male	Right	Yes	193	179	176	168	156	111	118	60	13	6.7	w	500	35	1	0	3.5	0	Self	1	0.3	119.031	194.26	8.10619	-25	HS
311	24	Male	Right	Yes	193	179	176	168	156	111	118	60	13	6.7	w	500	36	2	0	3.5	90	Self	1	0.3	120.567	206.718	6.93369	-23	HS
311	24	Male	Right	Yes	193	179	176	168	156	111	118	60	13	6.7	w	500	37	1	193	3.5	0	Self	1	0.3	90.596	196.641	5.3861	-8	HS
311	24	Male	Right	Yes	193	179	176	168	156	111	118	60	13	6.7	w	500	38	1	36.5	3.5	0	Self	1	0.3	114.532	196.239	6.65313	-20	HS
311	24	Male	Right	Yes	193	179	176	168	156	111	118	60	13	6.7	w	500	39	1	96.5	3.5	90	Self	1	0.3	105.029	190.47	4.82303	-19	HS
311	24	Male	Right	Yes	193	179	176	168	156	111	118	60	13	6.7	w	500	40	2	162	3.5	90	Self	1	0.3	94.7824	191.282	6.81315	-13	HS
311	24	Male	Right	Yes	193	179	176	168	156	111	118	60	13	6.7	w	500	41	1	162	3.5	90	Self	1	0.3	95.1166	193.339	6.9998	-10	HS
311	24	Male	Right	Yes	193	179	176	168	156	111	118	60	13	6.7	w	500	42	1	144.75	3.5	90	Self	1	0.3	97.3621	189.972	5.37279	-12	HS
312	24	Male	Right	Yes	193	179	176	168	156	111	118	60	13	6.7	n	500	1	2	162	3.5	0	Self	1	0.3	93.6869	184.553	6.18821	0	PS
312	24	Male	Right	Yes	193	179	176	168	156	111	118	60	13	6.7	n	500	2	2	36.5	3.5	90	Self	1	0.3	112.796	183.598	7.62291	0	PS
312	24	Male	Right	Yes	193	179	176	168	156	111	118	60	13	6.7	n	500	3	1	36.5	3.5	180	Self	1	0.3	113.884	191.48	8.55709	0	PS
312	24	Male	Right	Yes	193	179	176	168	156	111	118	60	13	6.7	n	500	4	1	144.75	3.5	90	Self	1	0.3	95.9158	181.017	7.13932	0	PS
312	24	Male	Right	Yes	193	179	176	168	156	111	118	60	13	6.7	n	500	5	1	162	3.5	90	Self	1	0.3	93.2822	182.072	4.78727	0	PS
312	24	Male	Right	Yes	193	179	176	168	156	111	118	60	13	6.7	n	500	6	2	144.75	3.5	90	Self	1	0.3	96.524	184.776	6.52169	0	PS
312	24	Male	Right	Yes	193	179	176	168	156	111	118	60	13	6.7	n	500	7	1	193	3.5	90	Self	1	0.3	88.1163	181.489	7.02453	0	PS
312	24	Male	Right	Yes	193	179	176	168	156	111	118	60	13	6.7	n	500	8	2	0	3.5	180	Self	1	0.3	117.32	180.803	5.43783	0	PS
312	24	Male	Right	Yes	193	179	176	168	156	111	118	60	13	6.7	n	500	9	1	0	3.5	0	Self	1	0.3	117.131	179.343	4.73709	0	PS
312	24	Male	Right	Yes	193	179	176	168	156	111	118	60	13	6.7	n	500	10	1	0	3.5	180	Self	1	0.3	118.256	188.111	6.20504	0	PS
312	24	Male	Right	Yes	193	179	176	168	156	111	118	60	13	6.7	n	500	11	2	96.5	3.5	0	Self	1	0.3	103.196	178.564	7.03898	0	PS
312	24	Male	Right	Yes	193	179	176	168	156	111	118	60	13	6.7	n	500	12	2	193	3.5	0	Self	1	0.3	87.9721	180.607	6.60566	0	PS
312	24	Male	Right	Yes	193	179	176	168	156	111	118	60	13	6.7	n	500	13	2	162	3.5	90	Self	1	0.3	94.6025	190.176	8.74076	0	PS
312	24	Male	Right	Yes	193	179	176	168	156	111	118	60	13	6.7	n	500	14	1	144.75	3.5	180	Self	1	0.3	96.4499	184.317	10.5088	0	PS
312	24	Male	Right	Yes	193	179	176	168	156	111	118	60	13	6.7	n	500	15	2	144.75	3.5	0	Self	1	0.3	95.7033	179.705	4.70401	0	PS
312	24	Male	Right	Yes	193	179	176	168	156	111	118	60	13	6.7	n	500	16	2	193	3.5	180	Self	1	0.3	87.4732	177.555	5.73801	0	PS
312	24	Male	Right	Yes	193	179	176	168	156	111	118	60	13	6.7	n	500	17	1	144.75	3.5	0	Self	1	0.3	96.0309	181.727	8.34032	0	PS
312	24	Male	Right	Yes	193	179	176	168	156	111	118	60	13	6.7	n	500	18	2	144.75	3.5	180	Self	1	0.3	95.8853	180.828	8.54007	0	PS
312	24	Male	Right	Yes	193	179	176	168	156	111	118	60	13	6.7	n	500	19	2	96.5	3.5	90	Self	1	0.3	104.301	185.722	6.22144	0	PS
312	24	Male	Right	Yes	193	179	176	168	156	111	118	60	13	6.7	n	500	20	1	193	3.5	0	Self	1	0.3	88.1746	181.845	5.07083	0	PS
312	24	Male	Right	Yes	193	179	176	168	156	111	118	60	13	6.7	n	500	21	1	193	3.5	180	Self	1	0.3	87.7627	179.326	5.72132	0	PS
312	24	Male	Right	Yes	193	179	176	168	156	111	118	60	13	6.7	n	500	22	2	48.25	3.5	180	Self	1	0.3	112.403	192.533	6.88896	0	PS
312	24	Male	Right	Yes	193	179	176	168	156	111	118	60	13	6.7	n	500	23	1	96.5	3.5	90	Self	1	0.3	104.422	186.511	7.30563	0	PS
312	24	Male	Right	Yes	193	179	176	168	156	111	118	60	13	6.7	n	500	24	1	162	3.5	180	Self	1	0.3	93.9955	186.447	6.72229	0	PS
312	24	Male	Right	Yes	193	179	176	168	156	111	118	60	13	6.7	n	500	25	2	96.5	3.5	180	Self	1	0.3	105.998	196.846	5.93836	0	PS
312	24	Male	Right	Yes	193	179	176	168	156	111	118	60	13	6.7	n	500	26	1	96.5	3.5	0	Self	1	0.3	103.76	182.21	5.20429	0	PS
312	24	Male	Right	Yes	193	179	176	168	156	111	118	60	13	6.7	n	500	27	2	36.5	3.5	0	Self	1	0.3	113.575	189.227	5.75509	0	PS
312	24	Male	Right	Yes	193	179	176	168	156	111	118	60	13	6.7	n	500	28	2	48.25	3.5	0	Self	1	0.3	111.147	183.636	6.02188	0	PS
312	24	Male	Right	Yes	193	179	176	168	156	111	118	60	13	6.7	n	500	29	2	193	3.5	90	Self	1	0.3	88.3368	182.838	7.53913	0	PS
312	24	Male	Right	Yes	193	179	176	168	156	111	118	60	13	6.7	n	500	30	2	0	3.5	0	Self	1	0.3	118.31	188.537	7.55634	0	PS
312	24	Male	Right	Yes	193	179	176	168	156	111	118	60	13	6.7	n	500	31	2	162	3.5	180	Self	1	0.3	94.0158	186.571	11.5264	0	PS
312	24	Male	Right	Yes	193	179	176	168	156	111	118	60	13	6.7	n	500	32	1	48.25	3.5	90	Self	1	0.3	111.123	183.464	4.50377	0	PS
312	24	Male	Right	Yes	193	179	176	168	156	111	118	60	13	6.7	n	500	33	2	36.5	3.5	180	Self	1	0.3	113.104	185.814	6.02143	0	PS
312	24	Male	Right	Yes	193	179	176	168	156	111	118	60	13	6.7	n	500	34	2	0	3.5	90	Self	1	0.3	117.667	183.498	4.93732	0	PS
312	24	Male	Right	Yes	193	179	176	168	156	111	118	60	13	6.7	n	500	35	1	48.25	3.5	180	Self	1	0.3	111.536	186.375	7.07255	0	PS
312	24	Male	Right	Yes	193	179	176	168	156	111	118	60	13	6.7	n	500	36	1	48.25	3.5	0	Self	1	0.3	111.03	182.816	8.04019	0	PS
312	24	Male	Right	Yes	193	179	176	168	156	111	118	60	13	6.7	n	500	37	1	36.5	3.5	0	Self	1	0.3	113.268	187.004	8.12336	0	PS
312	24	Male	Right	Yes	193	179	176	168	156	111	118	60	13	6.7	n	500	38	1	36.5	3.5	90	Self	1	0.3	112.745	183.233	6.32169	0	PS
312	24	Male	Right	Yes	193	179	176	168	156	111	118	60	13	6.7	n	500	39	1	96.5	3.5	180	Self	1	0.3	104.388	186.285	7.35586	0	PS
312	24	Male	Right	Yes	193	179	176	168	156	111	118	60	13	6.7	n	500	40	2	48.25	3.5	90	Self	1	0.3	112.414	192.612	6.68867	0	PS
312	24	Male	Right	Yes	193	179	176	168	156	111	118	60	13	6.7	n	500	41	1	0	3.5	90	Self	1	0.3	118.062	186.585	5.82132	0	PS
312	24	Male	Right	Yes	193	179	176	168	156	111	118	60	13	6.7	n	500	42	1	162	3.5	0	Self	1	0.3	93.969	186.284	5.5379	0	PS
313	24	Male	Right	Yes	193	179	176	168	156	111	118	60	13	6.7	w	500	19	1	0	3.5	90	Chin	1	0.3	117.871	185.092	7.50652	-13	HB
313	24	Male	Right	Yes	193	179	176	168	156	111	118	60	13	6.7	w	500	41	1	162	3.5	180	Chin	1	0.3	92.2047	175.475	10.9863	-5	HB
313	24	Male	Right	Yes	193	179	176	168	156	111	118	60	13	6.7	w	500	49	1	0	3.5	180	Chin	1	0.3	116.698	176.013	7.20015	-13	HB
313	24	Male	Right	Yes	193	179	176	168	156	111	118	60	13	6.7	w	500	60	1	36.5	3.5	90	Chin	1	0.3	111.526	174.55	5.31958	-21	HB
313	24	Male	Right	Yes	193	179	176	168	156	111	118	60	13	6.7	w	500	63	1	96.5	3.5	180	Chin	1	0.3	102.438	173.697	5.8398	-10	HB
313	24	Male	Right	Yes	193	179	176	168	156	111	118	60	13	6.7	w	500	72	1	144.75	3.5	90	Chin	1	0.3	94.9228	174.896	5.3732	-8	HB
313	24	Male	Right	Yes	193	179	176	168	156	111	118	60	13	6.7	w	500	75	1	144.75	3.5	0	Chin	1	0.3	93.4097	165.603	8.31971	-5	HB
313	24	Male	Right	Yes	193	179	176	168	156	111	118	60	13	6.7	w	500	89	1	36.5	3.5	0	Chin	1	0.3	110.689	168.676	6.74657	-17	HB
313	24	Male	Right	Yes	193	179	176	168	156	111	118	60	13	6.7	w	500	104	1	193	3.5	0	Chin	1	0.3	85.4177	164.949	4.35979	-7	HB
313	24	Male	Right	Yes	193	179	176	168	156	111	118	60	13	6.7	w	500	109	1	162	3.5	90	Chin	1	0.3	93.3473	182.47	4.96024	-11	HB
313	24	Male	Right	Yes	193	179	176	168	156	111	118	60	13	6.7	w	500	124	1	48.25	3.5	180	Chin	1	0.3	108.017	162.087	6.45341	-20	HB
313	24	Male	Right	Yes	193	179	176	168	156	111	118	60	13	6.7	w	500	126	1	0	3.5	0	Chin	1	0.3	113.661	153.356	3.98689	-23	HB
313	24	Male	Right	Yes	193	179	176	168	156	111	118	60	13	6.7	w	500	131	1	144.75	3.5	180	Chin	1	0.3	92.0057	157.007	5.18655	-10	HB
313	24	Male	Right	Yes	193	179	176	168	156	111	118	60	13	6.7	w	500	132	1	36.5	3.5	180	Chin	1	0.3	113.545	189.01	4.11065	-19	HB
313	24	Male	Right	Yes	193	179	176	168	156	111	118	60	13	6.7	w	500	142	1	162	3.5	0	Chin	1	0.3	90.3385	164.068	6.33318	-6	HB
313	24	Male	Right	Yes	193	179	176	168	156	111	118	60	13	6.7	w	500	148	1	96.5	3.5	0	Chin	1	0.3	100.126	159.006	4.93273	-13	HB
313	24	Male	Right	Yes	193	179	176	168	156	111	118	60	13	6.7	w	500	157	1	48.25	3.5	90	Chin	1	0.3	110.133	176.56	4.95917	-18	HB
313	24	Male	Right	Yes	193	179	176	168	156	111	118	60	13	6.7	w	500	164	1	193	3.5	90	Chin	1	0.3	84.981	162.262	6.62652	-3	HB
313	24	Male	Right	Yes	193	179	176	168	156	111	118	60	13	6.7	w	500	168	1	48.25	3.5	0	Chin	1	0.3	110.595	179.77	5.22672	-24	HB
313	24	Male	Right	Yes	193	179	176	168	156	111	118	60	13	6.7	w	500	185	1	193	3.5	180	Chin	1	0.3	86.9769	174.516	5.70694	-5	HB
313	24	Male	Right	Yes	193	179	176	168	156	111	118	60	13	6.7	w	500	187	1	96.5	3.5	90	Chin	1	0.3	106.129	197.717	4.50643	-5	HB
313	24	Male	Right	Yes	193	179	176	168	156	111	118	60	13	6.7	w	500	18	1	36.5	3.5	90	Eyes	1	0.3	113.253	186.895	7.10664	-21	HB
313	24	Male	Right	Yes	193	179	176	168	156	111	118	60	13	6.7	w	500	39	1	162	3.5	90	Eyes	1	0.3	96.2807	200.521	8.69314	-9	HB
313	24	Male	Right	Yes	193	179	176	168	156	111	118	60	13	6.7	w	500	40	1	36.5	3.5	180	Eyes	1	0.3	113.881	191.461	7.41282	-19	HB
313	24	Male	Right	Yes	193	179	176	168	156	111	118	60	13	6.7	w	500	52	1	162	3.5	180	Eyes	1	0.3	94.2455	187.982	4.35999	-9	HB
313	24	Male	Right	Yes	193	179	176	168	156	111	118	60	13	6.7	w	500	53	1	96.5	3.5	180	Eyes	1	0.3	103.975	183.602	5.00003	-14	HB
313	24	Male	Right	Yes	193	179	176	168	156	111	118	60	13	6.7	w	500	65	1	96.5	3.5	90	Eyes	1	0.3	104.947	189.932	5.42621	-11	HB
313	24	Male	Right	Yes	193	179	176	168	156	111	118	60	13	6.7	w	500	68	1	144.75	3.5	90	Eyes	1	0.3	96.9638	187.5	5.21307	-12	HB
313	24	Male	Right	Yes	193	179	176	168	156	111	118	60	13	6.7	w	500	76	1	144.75	3.5	0	Eyes	1	0.3	96.6685	185.671	5.01302	-9	HB
313	24	Male	Right	Yes	193	179	176	168	156	111	118	60	13	6.7	w	500	87	1	144.75	3.5	180	Eyes	1	0.3	96.7609	186.243	6.50644	-10	HB
313	24	Male	Right	Yes	193	179	176	168	156	111	118	60	13	6.7	w	500	91	1	96.5	3.5	0	Eyes	1	0.3	105.855	195.901	6.03996	-17	HB
313	24	Male	Right	Yes	193	179	176	168	156	111	118	60	13	6.7	w	500	92	1	0	3.5	180	Eyes	1	0.3	119.045	194.369	7.71979	-27	HB
313	24	Male	Right	Yes	193	179	176	168	156	111	118	60	13	6.7	w	500	93	1	48.25	3.5	180	Eyes	1	0.3	112.234	191.328	5.87969	-24	HB
313	24	Male	Right	Yes	193	179	176	168	156	111	118	60	13	6.7	w	500	105	1	193	3.5	180	Eyes	1	0.3	88.2679	182.416	4.26701	-11	HB
313	24	Male	Right	Yes	193	179	176	168	156	111	118	60	13	6.7	w	500	107	1	48.25	3.5	0	Eyes	1	0.3	111.032	182.829	5.11907	-23	HB
313	24	Male	Right	Yes	193	179	176	168	156	111	118	60	13	6.7	w	500	110	1	0	3.5	0	Eyes	1	0.3	119.107	194.861	5.39999	-22	HB
313	24	Male	Right	Yes	193	179	176	168	156	111	118	60	13	6.7	w	500	117	1	193	3.5	0	Eyes	1	0.3	89.9222	192.525	6.25218	-16	HB
313	24	Male	Right	Yes	193	179	176	168	156	111	118	60	13	6.7	w	500	120	1	48.25	3.5	90	Eyes	1	0.3	111.799	188.229	4.3732	-29	HB
313	24	Male	Right	Yes	193	179	176	168	156	111	118	60	13	6.7	w	500	149	1	193	3.5	90	Eyes	1	0.3	88.1633	181.777	3.40019	-7	HB
313	24	Male	Right	Yes	193	179	176	168	156	111	118	60	13	6.7	w	500	167	1	0	3.5	90	Eyes	1	0.3	118.118	187.023	4.4264	-30	HB
313	24	Male	Right	Yes	193	179	176	168	156	111	118	60	13	6.7	w	500	172	1	162	3.5	0	Eyes	1	0.3	93.3216	182.313	6.43998	-19	HB
313	24	Male	Right	Yes	193	179	176	168	156	111	118	60	13	6.7	w	500	189	1	36.5	3.5	0	Eyes	1	0.3	111.977	177.742	4.70643	-29	HB
313	24	Male	Right	Yes	193	179	176	168	156	111	118	60	13	6.7	w	500	2	1	0	3.5	90	Feet	1	0.3	91.9316	11.8038	8.50682	-24	HB
313	24	Male	Right	Yes	193	179	176	168	156	111	118	60	13	6.7	w	500	6	1	48.25	3.5	180	Feet	1	0.3	83.9054	10.8794	9.38648	-18	HB
313	24	Male	Right	Yes	193	179	176	168	156	111	118	60	13	6.7	w	500	8	1	162	3.5	90	Feet	1	0.3	78.8298	92.8873	8.9011	-16	HB
313	24	Male	Right	Yes	193	179	176	168	156	111	118	60	13	6.7	w	500	15	1	48.25	3.5	0	Feet	1	0.3	90.6979	52.5135	7.78631	-14	HB
313	24	Male	Right	Yes	193	179	176	168	156	111	118	60	13	6.7	w	500	23	1	144.75	3.5	180	Feet	1	0.3	85.3658	116.379	11.6158	-10	HB
313	24	Male	Right	Yes	193	179	176	168	156	111	118	60	13	6.7	w	500	26	1	48.25	3.5	90	Feet	1	0.3	94.7462	77.3091	5.86733	-15	HB
313	24	Male	Right	Yes	193	179	176	168	156	111	118	60	13	6.7	w	500	28	1	36.5	3.5	0	Feet	1	0.3	86.4209	14.6079	9.11882	-12	HB
313	24	Male	Right	Yes	193	179	176	168	156	111	118	60	13	6.7	w	500	38	1	162	3.5	180	Feet	1	0.3	80.9385	106.18	8.82617	-5	HB
313	24	Male	Right	Yes	193	179	176	168	156	111	118	60	13	6.7	w	500	66	1	36.5	3.5	90	Feet	1	0.3	90.8166	41.4885	5.86653	-21	HB
313	24	Male	Right	Yes	193	179	176	168	156	111	118	60	13	6.7	w	500	77	1	0	3.5	180	Feet	1	0.3	91.6676	10.1895	5.55765	-16	HB
313	24	Male	Right	Yes	193	179	176	168	156	111	118	60	13	6.7	w	500	79	1	144.75	3.5	90	Feet	1	0.3	73.4761	40.9167	5.89291	-8	HB
313	24	Male	Right	Yes	193	179	176	168	156	111	118	60	13	6.7	w	500	99	1	96.5	3.5	180	Feet	1	0.3	81.1987	42.3089	8.5467	-15	HB
313	24	Male	Right	Yes	193	179	176	168	156	111	118	60	13	6.7	w	500	103	1	144.75	3.5	0	Feet	1	0.3	70.1141	18.1491	3.62838	-17	HB
313	24	Male	Right	Yes	193	179	176	168	156	111	118	60	13	6.7	w	500	122	1	193	3.5	180	Feet	1	0.3	66.3485	39.7139	4.77298	-8	HB
313	24	Male	Right	Yes	193	179	176	168	156	111	118	60	13	6.7	w	500	125	1	162	3.5	0	Feet	1	0.3	66.7107	11.3438	3.50662	-16	HB
313	24	Male	Right	Yes	193	179	176	168	156	111	118	60	13	6.7	w	500	139	1	193	3.5	90	Feet	1	0.3	73.1937	87.2867	8.1063	-5	HB
313	24	Male	Right	Yes	193	179	176	168	156	111	118	60	13	6.7	w	500	144	1	193	3.5	0	Feet	1	0.3	59.6048	-12.3039	3.64092	-11	HB
313	24	Male	Right	Yes	193	179	176	168	156	111	118	60	13	6.7	w	500	166	1	36.5	3.5	180	Feet	1	0.3	89.78	35.1562	5.83976	-20	HB
313	24	Male	Right	Yes	193	179	176	168	156	111	118	60	13	6.7	w	500	174	1	0	3.5	0	Feet	1	0.3	76.6401	-83.1231	2.96	-20	HB
313	24	Male	Right	Yes	193	179	176	168	156	111	118	60	13	6.7	w	500	176	1	96.5	3.5	0	Feet	1	0.3	72.7994	-11.8468	2.24061	-18	HB
313	24	Male	Right	Yes	193	179	176	168	156	111	118	60	13	6.7	w	500	182	1	96.5	3.5	90	Feet	1	0.3	81.5475	44.4887	6.02687	-15	HB
313	24	Male	Right	Yes	193	179	176	168	156	111	118	60	13	6.7	w	500	9	1	193	3.5	180	Hips	1	0.3	81.8683	142.99	13.2267	-11	HB
313	24	Male	Right	Yes	193	179	176	168	156	111	118	60	13	6.7	w	500	10	1	144.75	3.5	0	Hips	1	0.3	88.1822	133.642	9.10986	-12	HB
313	24	Male	Right	Yes	193	179	176	168	156	111	118	60	13	6.7	w	500	27	1	36.5	3.5	180	Hips	1	0.3	104.258	125.441	11.2265	-13	HB
313	24	Male	Right	Yes	193	179	176	168	156	111	118	60	13	6.7	w	500	32	1	36.5	3.5	90	Hips	1	0.3	109.103	157.717	14.5467	-12	HB
313	24	Male	Right	Yes	193	179	176	168	156	111	118	60	13	6.7	w	500	37	1	162	3.5	90	Hips	1	0.3	91.3751	170.401	5.87998	-9	HB
313	24	Male	Right	Yes	193	179	176	168	156	111	118	60	13	6.7	w	500	45	1	193	3.5	0	Hips	1	0.3	85.055	162.717	9.33298	-7	HB
313	24	Male	Right	Yes	193	179	176	168	156	111	118	60	13	6.7	w	500	47	1	96.5	3.5	90	Hips	1	0.3	97.0272	139.643	17.4661	-10	HB
313	24	Male	Right	Yes	193	179	176	168	156	111	118	60	13	6.7	w	500	81	1	48.25	3.5	0	Hips	1	0.3	102.284	124.458	9.11926	-14	HB
313	24	Male	Right	Yes	193	179	176	168	156	111	118	60	13	6.7	w	500	83	1	96.5	3.5	0	Hips	1	0.3	93.7581	119.49	9.39964	-13	HB
313	24	Male	Right	Yes	193	179	176	168	156	111	118	60	13	6.7	w	500	118	1	0	3.5	90	Hips	1	0.3	108.014	113.815	4.57288	-22	HB
313	24	Male	Right	Yes	193	179	176	168	156	111	118	60	13	6.7	w	500	119	1	144.75	3.5	180	Hips	1	0.3	86.2254	121.659	4.69332	-13	HB
313	24	Male	Right	Yes	193	179	176	168	156	111	118	60	13	6.7	w	500	123	1	96.5	3.5	180	Hips	1	0.3	95.0629	127.508	5.73347	-15	HB
313	24	Male	Right	Yes	193	179	176	168	156	111	118	60	13	6.7	w	500	128	1	48.25	3.5	90	Hips	1	0.3	100.251	111.544	4.09354	-27	HB
313	24	Male	Right	Yes	193	179	176	168	156	111	118	60	13	6.7	w	500	133	1	193	3.5	90	Hips	1	0.3	81.5318	140.891	5.74662	-9	HB
313	24	Male	Right	Yes	193	179	176	168	156	111	118	60	13	6.7	w	500	134	1	0	3.5	0	Hips	1	0.3	104.993	93.7374	7.97307	-27	HB
313	24	Male	Right	Yes	193	179	176	168	156	111	118	60	13	6.7	w	500	151	1	162	3.5	0	Hips	1	0.3	84.3125	127.143	5.42012	-8	HB
313	24	Male	Right	Yes	193	179	176	168	156	111	118	60	13	6.7	w	500	159	1	162	3.5	180	Hips	1	0.3	83.8592	124.344	5.11995	-18	HB
313	24	Male	Right	Yes	193	179	176	168	156	111	118	60	13	6.7	w	500	165	1	144.75	3.5	90	Hips	1	0.3	89.1536	139.579	4.55999	-13	HB
313	24	Male	Right	Yes	193	179	176	168	156	111	118	60	13	6.7	w	500	173	1	36.5	3.5	0	Hips	1	0.3	100.758	102.999	3.45357	-18	HB
313	24	Male	Right	Yes	193	179	176	168	156	111	118	60	13	6.7	w	500	179	1	48.25	3.5	180	Hips	1	0.3	104	135.517	4.38609	-21	HB
313	24	Male	Right	Yes	193	179	176	168	156	111	118	60	13	6.7	w	500	183	1	0	3.5	180	Hips	1	0.3	111.157	135.453	7.60013	-15	HB
313	24	Male	Right	Yes	193	179	176	168	156	111	118	60	13	6.7	w	500	4	1	96.5	3.5	180	Knee	1	0.3	86.2656	73.6553	9.8916	-19	HB
313	24	Male	Right	Yes	193	179	176	168	156	111	118	60	13	6.7	w	500	5	1	48.25	3.5	0	Knee	1	0.3	85.4615	20.4678	8.0131	-19	HB
313	24	Male	Right	Yes	193	179	176	168	156	111	118	60	13	6.7	w	500	12	1	96.5	3.5	90	Knee	1	0.3	88.5267	87.4982	6.26636	-14	HB
313	24	Male	Right	Yes	193	179	176	168	156	111	118	60	13	6.7	w	500	22	1	193	3.5	0	Knee	1	0.3	83.2046	151.293	8.5998	-8	HB
313	24	Male	Right	Yes	193	179	176	168	156	111	118	60	13	6.7	w	500	35	1	162	3.5	90	Knee	1	0.3	86.3541	139.698	8.83962	-7	HB
313	24	Male	Right	Yes	193	179	176	168	156	111	118	60	13	6.7	w	500	36	1	144.75	3.5	0	Knee	1	0.3	86.9073	125.839	12.3731	-9	HB
313	24	Male	Right	Yes	193	179	176	168	156	111	118	60	13	6.7	w	500	42	1	162	3.5	0	Knee	1	0.3	81.5155	109.789	7.25307	-7	HB
313	24	Male	Right	Yes	193	179	176	168	156	111	118	60	13	6.7	w	500	44	1	48.25	3.5	90	Knee	1	0.3	100.962	116.042	5.38658	-12	HB
313	24	Male	Right	Yes	193	179	176	168	156	111	118	60	13	6.7	w	500	48	1	48.25	3.5	180	Knee	1	0.3	97.2529	92.7935	9.74681	-17	HB
313	24	Male	Right	Yes	193	179	176	168	156	111	118	60	13	6.7	w	500	51	1	96.5	3.5	0	Knee	1	0.3	87.0074	78.2023	7.21301	-13	HB
313	24	Male	Right	Yes	193	179	176	168	156	111	118	60	13	6.7	w	500	61	1	36.5	3.5	90	Knee	1	0.3	93.0303	55.0283	6.2929	-18	HB
313	24	Male	Right	Yes	193	179	176	168	156	111	118	60	13	6.7	w	500	67	1	162	3.5	180	Knee	1	0.3	82.2995	114.675	6.97478	-11	HB
313	24	Male	Right	Yes	193	179	176	168	156	111	118	60	13	6.7	w	500	78	1	36.5	3.5	180	Knee	1	0.3	91.8167	47.6014	4.80016	-12	HB
313	24	Male	Right	Yes	193	179	176	168	156	111	118	60	13	6.7	w	500	95	1	0	3.5	90	Knee	1	0.3	99.267	57.1077	4.73349	-22	HB
313	24	Male	Right	Yes	193	179	176	168	156	111	118	60	13	6.7	w	500	96	1	0	3.5	180	Knee	1	0.3	104.851	92.8098	7.01307	-22	HB
313	24	Male	Right	Yes	193	179	176	168	156	111	118	60	13	6.7	w	500	135	1	144.75	3.5	180	Knee	1	0.3	80.1538	84.0035	6.26599	-17	HB
313	24	Male	Right	Yes	193	179	176	168	156	111	118	60	13	6.7	w	500	150	1	144.75	3.5	90	Knee	1	0.3	85.2584	115.719	4.62647	-11	HB
313	24	Male	Right	Yes	193	179	176	168	156	111	118	60	13	6.7	w	500	154	1	0	3.5	0	Knee	1	0.3	96.2324	38.2222	3.50615	-19	HB
313	24	Male	Right	Yes	193	179	176	168	156	111	118	60	13	6.7	w	500	155	1	193	3.5	180	Knee	1	0.3	76.8258	111.074	4.73052	-10	HB
313	24	Male	Right	Yes	193	179	176	168	156	111	118	60	13	6.7	w	500	160	1	36.5	3.5	0	Knee	1	0.3	89.2629	31.9967	3.43973	-23	HB
313	24	Male	Right	Yes	193	179	176	168	156	111	118	60	13	6.7	w	500	161	1	193	3.5	90	Knee	1	0.3	74.4378	95.5268	3.30666	-19	HB
313	24	Male	Right	Yes	193	179	176	168	156	111	118	60	13	6.7	w	500	11	1	0	3.5	90	Nose	1	0.3	117.516	182.324	12.0935	-23	HB
313	24	Male	Right	Yes	193	179	176	168	156	111	118	60	13	6.7	w	500	30	1	48.25	3.5	180	Nose	1	0.3	112.407	192.557	5.71967	-12	HB
313	24	Male	Right	Yes	193	179	176	168	156	111	118	60	13	6.7	w	500	54	1	0	3.5	180	Nose	1	0.3	118.892	193.15	6.95983	-16	HB
313	24	Male	Right	Yes	193	179	176	168	156	111	118	60	13	6.7	w	500	55	1	144.75	3.5	0	Nose	1	0.3	95.2304	176.79	6.1195	-10	HB
313	24	Male	Right	Yes	193	179	176	168	156	111	118	60	13	6.7	w	500	57	1	36.5	3.5	0	Nose	1	0.3	113.339	187.516	6.97317	-16	HB
313	24	Male	Right	Yes	193	179	176	168	156	111	118	60	13	6.7	w	500	59	1	162	3.5	180	Nose	1	0.3	92.9714	180.167	6.83975	-7	HB
313	24	Male	Right	Yes	193	179	176	168	156	111	118	60	13	6.7	w	500	70	1	48.25	3.5	90	Nose	1	0.3	111.142	183.599	6.70608	-16	HB
313	24	Male	Right	Yes	193	179	176	168	156	111	118	60	13	6.7	w	500	80	1	36.5	3.5	90	Nose	1	0.3	112.336	180.3	4.90649	-16	HB
313	24	Male	Right	Yes	193	179	176	168	156	111	118	60	13	6.7	w	500	82	1	144.75	3.5	180	Nose	1	0.3	94.5871	172.831	6.49317	-9	HB
313	24	Male	Right	Yes	193	179	176	168	156	111	118	60	13	6.7	w	500	84	1	96.5	3.5	0	Nose	1	0.3	102.367	173.244	5.70645	-12	HB
313	24	Male	Right	Yes	193	179	176	168	156	111	118	60	13	6.7	w	500	85	1	36.5	3.5	180	Nose	1	0.3	113.074	185.6	6.61364	-17	HB
313	24	Male	Right	Yes	193	179	176	168	156	111	118	60	13	6.7	w	500	86	1	96.5	3.5	180	Nose	1	0.3	103.188	178.515	6.15962	-13	HB
313	24	Male	Right	Yes	193	179	176	168	156	111	118	60	13	6.7	w	500	114	1	144.75	3.5	90	Nose	1	0.3	95.6202	179.192	3.53254	-14	HB
313	24	Male	Right	Yes	193	179	176	168	156	111	118	60	13	6.7	w	500	121	1	193	3.5	0	Nose	1	0.3	89.143	187.765	5.89353	-5	HB
313	24	Male	Right	Yes	193	179	176	168	156	111	118	60	13	6.7	w	500	129	1	48.25	3.5	0	Nose	1	0.3	109.765	174.018	4.95964	-23	HB
313	24	Male	Right	Yes	193	179	176	168	156	111	118	60	13	6.7	w	500	146	1	162	3.5	90	Nose	1	0.3	93.0297	180.524	3.57365	-8	HB
313	24	Male	Right	Yes	193	179	176	168	156	111	118	60	13	6.7	w	500	156	1	193	3.5	180	Nose	1	0.3	87.365	176.893	3.87439	-9	HB
313	24	Male	Right	Yes	193	179	176	168	156	111	118	60	13	6.7	w	500	169	1	0	3.5	0	Nose	1	0.3	117.93	185.55	4.58629	-27	HB
313	24	Male	Right	Yes	193	179	176	168	156	111	118	60	13	6.7	w	500	171	1	193	3.5	90	Nose	1	0.3	87.4405	177.355	3.31982	-1	HB
313	24	Male	Right	Yes	193	179	176	168	156	111	118	60	13	6.7	w	500	181	1	96.5	3.5	90	Nose	1	0.3	106.243	198.473	3.71959	-11	HB
313	24	Male	Right	Yes	193	179	176	168	156	111	118	60	13	6.7	w	500	184	1	162	3.5	0	Nose	1	0.3	92.1852	175.355	3.10651	-7	HB
313	24	Male	Right	Yes	193	179	176	168	156	111	118	60	13	6.7	w	500	7	1	0	3.5	90	Shou	1	0.3	117.526	182.402	8.79993	-19	HB
313	24	Male	Right	Yes	193	179	176	168	156	111	118	60	13	6.7	w	500	14	1	144.75	3.5	180	Shou	1	0.3	93.0391	163.332	7.96	-11	HB
313	24	Male	Right	Yes	193	179	176	168	156	111	118	60	13	6.7	w	500	16	1	162	3.5	0	Shou	1	0.3	92.1801	175.324	9.77288	-9	HB
313	24	Male	Right	Yes	193	179	176	168	156	111	118	60	13	6.7	w	500	17	1	0	3.5	180	Shou	1	0.3	115.688	168.352	9.34639	-17	HB
313	24	Male	Right	Yes	193	179	176	168	156	111	118	60	13	6.7	w	500	21	1	36.5	3.5	90	Shou	1	0.3	112.147	178.953	9.21295	-14	HB
313	24	Male	Right	Yes	193	179	176	168	156	111	118	60	13	6.7	w	500	25	1	162	3.5	90	Shou	1	0.3	91.1576	169.072	4.86768	-7	HB
313	24	Male	Right	Yes	193	179	176	168	156	111	118	60	13	6.7	w	500	34	1	0	3.5	0	Shou	1	0.3	117.518	182.341	12.3467	-24	HB
313	24	Male	Right	Yes	193	179	176	168	156	111	118	60	13	6.7	w	500	43	1	144.75	3.5	0	Shou	1	0.3	94.4307	171.87	7.9464	-6	HB
313	24	Male	Right	Yes	193	179	176	168	156	111	118	60	13	6.7	w	500	50	1	48.25	3.5	180	Shou	1	0.3	109.189	170.058	9.55963	-15	HB
313	24	Male	Right	Yes	193	179	176	168	156	111	118	60	13	6.7	w	500	56	1	144.75	3.5	90	Shou	1	0.3	94.8245	174.291	5.75983	-6	HB
313	24	Male	Right	Yes	193	179	176	168	156	111	118	60	13	6.7	w	500	58	1	96.5	3.5	90	Shou	1	0.3	102.833	176.228	8.1332	-19	HB
313	24	Male	Right	Yes	193	179	176	168	156	111	118	60	13	6.7	w	500	71	1	193	3.5	90	Shou	1	0.3	85.1882	163.537	6.55934	-6	HB
313	24	Male	Right	Yes	193	179	176	168	156	111	118	60	13	6.7	w	500	97	1	96.5	3.5	180	Shou	1	0.3	100.968	164.33	6.28026	-8	HB
313	24	Male	Right	Yes	193	179	176	168	156	111	118	60	13	6.7	w	500	106	1	36.5	3.5	0	Shou	1	0.3	109.029	157.212	5.74689	-19	HB
313	24	Male	Right	Yes	193	179	176	168	156	111	118	60	13	6.7	w	500	113	1	193	3.5	180	Shou	1	0.3	85.5158	165.552	4.40005	-13	HB
313	24	Male	Right	Yes	193	179	176	168	156	111	118	60	13	6.7	w	500	137	1	96.5	3.5	0	Shou	1	0.3	102.305	172.841	6.23997	-15	HB
313	24	Male	Right	Yes	193	179	176	168	156	111	118	60	13	6.7	w	500	143	1	48.25	3.5	0	Shou	1	0.3	105.777	147.136	5.49345	-23	HB
313	24	Male	Right	Yes	193	179	176	168	156	111	118	60	13	6.7	w	500	147	1	193	3.5	0	Shou	1	0.3	85.9265	168.074	4.91993	-10	HB
313	24	Male	Right	Yes	193	179	176	168	156	111	118	60	13	6.7	w	500	153	1	36.5	3.5	180	Shou	1	0.3	111.624	175.245	3.31989	-15	HB
313	24	Male	Right	Yes	193	179	176	168	156	111	118	60	13	6.7	w	500	163	1	162	3.5	180	Shou	1	0.3	92.9082	179.781	7.94689	-11	HB
313	24	Male	Right	Yes	193	179	176	168	156	111	118	60	13	6.7	w	500	177	1	48.25	3.5	90	Shou	1	0.3	108.982	168.639	1.93342	-19	HB
313	24	Male	Right	Yes	193	179	176	168	156	111	118	60	13	6.7	w	500	1	1	36.5	3.5	180	Topo	1	0.3	117.366	217.658	56.5582	-27	HB
313	24	Male	Right	Yes	193	179	176	168	156	111	118	60	13	6.7	w	500	13	1	162	3.5	0	Topo	1	0.3	98.166	212.224	8.65324	-12	HB
313	24	Male	Right	Yes	193	179	176	168	156	111	118	60	13	6.7	w	500	20	1	48.25	3.5	90	Topo	1	0.3	114.465	207.493	7.11996	-16	HB
313	24	Male	Right	Yes	193	179	176	168	156	111	118	60	13	6.7	w	500	33	1	36.5	3.5	0	Topo	1	0.3	118.197	224.143	13.5066	-17	HB
313	24	Male	Right	Yes	193	179	176	168	156	111	118	60	13	6.7	w	500	46	1	162	3.5	180	Topo	1	0.3	99.4745	220.41	6.95976	-11	HB
313	24	Male	Right	Yes	193	179	176	168	156	111	118	60	13	6.7	w	500	62	1	96.5	3.5	90	Topo	1	0.3	110.765	229.207	8.01312	-14	HB
313	24	Male	Right	Yes	193	179	176	168	156	111	118	60	13	6.7	w	500	64	1	0	3.5	180	Topo	1	0.3	126.292	257.027	6.91999	-19	HB
313	24	Male	Right	Yes	193	179	176	168	156	111	118	60	13	6.7	w	500	73	1	193	3.5	90	Topo	1	0.3	92.053	205.547	5.70686	-8	HB
313	24	Male	Right	Yes	193	179	176	168	156	111	118	60	13	6.7	w	500	101	1	36.5	3.5	90	Topo	1	0.3	115.212	201.286	5.85283	-21	HB
313	24	Male	Right	Yes	193	179	176	168	156	111	118	60	13	6.7	w	500	108	1	48.25	3.5	0	Topo	1	0.3	115.016	211.579	7.50642	-22	HB
313	24	Male	Right	Yes	193	179	176	168	156	111	118	60	13	6.7	w	500	111	1	144.75	3.5	90	Topo	1	0.3	100.821	211.649	3.57325	-18	HB
313	24	Male	Right	Yes	193	179	176	168	156	111	118	60	13	6.7	w	500	115	1	0	3.5	90	Topo	1	0.3	121.532	214.753	3.97341	-28	HB
313	24	Male	Right	Yes	193	179	176	168	156	111	118	60	13	6.7	w	500	116	1	144.75	3.5	180	Topo	1	0.3	99.2495	201.748	4.42647	-15	HB
313	24	Male	Right	Yes	193	179	176	168	156	111	118	60	13	6.7	w	500	127	1	162	3.5	90	Topo	1	0.3	98.2629	212.828	3.63969	-13	HB
313	24	Male	Right	Yes	193	179	176	168	156	111	118	60	13	6.7	w	500	136	1	144.75	3.5	0	Topo	1	0.3	100.507	209.664	6.13317	-15	HB
313	24	Male	Right	Yes	193	179	176	168	156	111	118	60	13	6.7	w	500	138	1	193	3.5	0	Topo	1	0.3	96.0807	230.285	5.25338	-8	HB
313	24	Male	Right	Yes	193	179	176	168	156	111	118	60	13	6.7	w	500	140	1	96.5	3.5	0	Topo	1	0.3	109.237	218.634	3.50622	-16	HB
313	24	Male	Right	Yes	193	179	176	168	156	111	118	60	13	6.7	w	500	141	1	96.5	3.5	180	Topo	1	0.3	108.812	215.731	4.48015	-15	HB
313	24	Male	Right	Yes	193	179	176	168	156	111	118	60	13	6.7	w	500	175	1	193	3.5	180	Topo	1	0.3	94.6967	221.755	4.26684	-16	HB
313	24	Male	Right	Yes	193	179	176	168	156	111	118	60	13	6.7	w	500	178	1	0	3.5	0	Topo	1	0.3	124.562	241.107	4.9735	-23	HB
313	24	Male	Right	Yes	193	179	176	168	156	111	118	60	13	6.7	w	500	180	1	48.25	3.5	180	Topo	1	0.3	117.089	227.266	3.89319	-14	HB
313	24	Male	Right	Yes	193	179	176	168	156	111	118	60	13	6.7	w	500	3	1	144.75	3.5	90	Wais	1	0.3	88.4644	135.367	9.2664	-16	HB
313	24	Male	Right	Yes	193	179	176	168	156	111	118	60	13	6.7	w	500	24	1	162	3.5	90	Wais	1	0.3	86.5289	140.771	10.0661	-6	HB
313	24	Male	Right	Yes	193	179	176	168	156	111	118	60	13	6.7	w	500	29	1	193	3.5	90	Wais	1	0.3	85.4578	165.195	9.37311	-7	HB
313	24	Male	Right	Yes	193	179	176	168	156	111	118	60	13	6.7	w	500	31	1	96.5	3.5	180	Wais	1	0.3	101.913	170.338	28.8661	-9	HB
313	24	Male	Right	Yes	193	179	176	168	156	111	118	60	13	6.7	w	500	69	1	96.5	3.5	0	Wais	1	0.3	96.4728	136.209	4.86681	-13	HB
313	24	Male	Right	Yes	193	179	176	168	156	111	118	60	13	6.7	w	500	74	1	0	3.5	90	Wais	1	0.3	111.854	140.37	5.43954	-15	HB
313	24	Male	Right	Yes	193	179	176	168	156	111	118	60	13	6.7	w	500	88	1	193	3.5	0	Wais	1	0.3	79.9433	130.928	7.66561	-6	HB
313	24	Male	Right	Yes	193	179	176	168	156	111	118	60	13	6.7	w	500	90	1	36.5	3.5	180	Wais	1	0.3	107.669	147.989	8.50639	-19	HB
313	24	Male	Right	Yes	193	179	176	168	156	111	118	60	13	6.7	w	500	94	1	48.25	3.5	90	Wais	1	0.3	102.659	126.86	7.01298	-18	HB
313	24	Male	Right	Yes	193	179	176	168	156	111	118	60	13	6.7	w	500	98	1	48.25	3.5	0	Wais	1	0.3	104.511	138.835	8.08011	-15	HB
313	24	Male	Right	Yes	193	179	176	168	156	111	118	60	13	6.7	w	500	100	1	48.25	3.5	180	Wais	1	0.3	104.445	138.406	7.67979	-18	HB
313	24	Male	Right	Yes	193	179	176	168	156	111	118	60	13	6.7	w	500	102	1	36.5	3.5	90	Wais	1	0.3	106.806	142.211	6.76433	-19	HB
313	24	Male	Right	Yes	193	179	176	168	156	111	118	60	13	6.7	w	500	112	1	96.5	3.5	90	Wais	1	0.3	97.9753	145.535	6.75951	-14	HB
313	24	Male	Right	Yes	193	179	176	168	156	111	118	60	13	6.7	w	500	130	1	144.75	3.5	180	Wais	1	0.3	90.4157	147.289	5.86652	-18	HB
313	24	Male	Right	Yes	193	179	176	168	156	111	118	60	13	6.7	w	500	145	1	36.5	3.5	0	Wais	1	0.3	107.231	145.051	5.10608	-21	HB
313	24	Male	Right	Yes	193	179	176	168	156	111	118	60	13	6.7	w	500	152	1	162	3.5	180	Wais	1	0.3	87.4851	146.627	5.50609	-4	HB
313	24	Male	Right	Yes	193	179	176	168	156	111	118	60	13	6.7	w	500	158	1	0	3.5	180	Wais	1	0.3	110.888	133.571	3.13312	-21	HB
313	24	Male	Right	Yes	193	179	176	168	156	111	118	60	13	6.7	w	500	162	1	162	3.5	0	Wais	1	0.3	86.6676	141.621	3.98701	-14	HB
313	24	Male	Right	Yes	193	179	176	168	156	111	118	60	13	6.7	w	500	170	1	0	3.5	0	Wais	1	0.3	111.339	136.735	5.50643	-30	HB
313	24	Male	Right	Yes	193	179	176	168	156	111	118	60	13	6.7	w	500	186	1	144.75	3.5	0	Wais	1	0.3	89.4764	141.551	4.70652	-15	HB
313	24	Male	Right	Yes	193	179	176	168	156	111	118	60	13	6.7	w	500	188	1	193	3.5	180	Wais	1	0.3	82.1642	144.833	4.31982	-1	HB
314	24	Male	Right	Yes	193	179	176	168	156	111	118	60	13	6.7	n	500	8	1	48.25	3.5	0	Chin	1	0.3	109.167	169.906	7.00549	0	PB
314	24	Male	Right	Yes	193	179	176	168	156	111	118	60	13	6.7	n	500	9	1	0	3.5	0	Chin	1	0.3	115.961	170.414	6.9726	0	PB
314	24	Male	Right	Yes	193	179	176	168	156	111	118	60	13	6.7	n	500	11	1	36.5	3.5	90	Chin	1	0.3	112.077	178.455	4.06996	0	PB
314	24	Male	Right	Yes	193	179	176	168	156	111	118	60	13	6.7	n	500	21	1	162	3.5	0	Chin	1	0.3	91.5187	171.28	4.48709	0	PB
314	24	Male	Right	Yes	193	179	176	168	156	111	118	60	13	6.7	n	500	28	1	144.75	3.5	90	Chin	1	0.3	94.0271	169.391	4.5704	0	PB
314	24	Male	Right	Yes	193	179	176	168	156	111	118	60	13	6.7	n	500	34	1	0	3.5	90	Chin	1	0.3	115.633	167.94	5.10402	0	PB
314	24	Male	Right	Yes	193	179	176	168	156	111	118	60	13	6.7	n	500	35	1	193	3.5	0	Chin	1	0.3	86.4289	171.157	8.34016	0	PB
314	24	Male	Right	Yes	193	179	176	168	156	111	118	60	13	6.7	n	500	38	1	48.25	3.5	90	Chin	1	0.3	108.647	166.36	4.60367	0	PB
314	24	Male	Right	Yes	193	179	176	168	156	111	118	60	13	6.7	n	500	45	1	162	3.5	90	Chin	1	0.3	90.0573	162.35	6.35533	0	PB
314	24	Male	Right	Yes	193	179	176	168	156	111	118	60	13	6.7	n	500	52	1	144.75	3.5	0	Chin	1	0.3	93.3395	165.173	6.72225	0	PB
314	24	Male	Right	Yes	193	179	176	168	156	111	118	60	13	6.7	n	500	57	1	193	3.5	90	Chin	1	0.3	85.0041	162.404	4.16999	0	PB
314	24	Male	Right	Yes	193	179	176	168	156	111	118	60	13	6.7	n	500	65	1	96.5	3.5	180	Chin	1	0.3	102.298	172.8	6.75542	0	PB
314	24	Male	Right	Yes	193	179	176	168	156	111	118	60	13	6.7	n	500	88	1	36.5	3.5	180	Chin	1	0.3	111.113	171.646	4.28716	0	PB
314	24	Male	Right	Yes	193	179	176	168	156	111	118	60	13	6.7	n	500	99	1	96.5	3.5	90	Chin	1	0.3	99.9434	157.858	5.42121	0	PB
314	24	Male	Right	Yes	193	179	176	168	156	111	118	60	13	6.7	n	500	111	1	162	3.5	180	Chin	1	0.3	90.1819	163.111	2.96933	0	PB
314	24	Male	Right	Yes	193	179	176	168	156	111	118	60	13	6.7	n	500	118	1	144.75	3.5	180	Chin	1	0.3	93.408	165.593	4.62082	0	PB
314	24	Male	Right	Yes	193	179	176	168	156	111	118	60	13	6.7	n	500	140	1	36.5	3.5	0	Chin	1	0.3	110.378	166.511	3.36959	0	PB
314	24	Male	Right	Yes	193	179	176	168	156	111	118	60	13	6.7	n	500	148	1	96.5	3.5	0	Chin	1	0.3	102.011	170.968	3.92001	0	PB
314	24	Male	Right	Yes	193	179	176	168	156	111	118	60	13	6.7	n	500	158	1	193	3.5	180	Chin	1	0.3	85.484	165.356	4.05308	0	PB
314	24	Male	Right	Yes	193	179	176	168	156	111	118	60	13	6.7	n	500	179	1	48.25	3.5	180	Chin	1	0.3	109.369	171.291	6.00507	0	PB
314	24	Male	Right	Yes	193	179	176	168	156	111	118	60	13	6.7	n	500	185	1	0	3.5	180	Chin	1	0.3	115.832	169.437	5.13765	0	PB
314	24	Male	Right	Yes	193	179	176	168	156	111	118	60	13	6.7	n	500	10	1	48.25	3.5	0	Eyes	1	0.3	110.57	179.597	8.95758	0	PB
314	24	Male	Right	Yes	193	179	176	168	156	111	118	60	13	6.7	n	500	13	1	48.25	3.5	90	Eyes	1	0.3	111.084	183.192	3.71972	0	PB
314	24	Male	Right	Yes	193	179	176	168	156	111	118	60	13	6.7	n	500	19	1	36.5	3.5	180	Eyes	1	0.3	111.781	176.352	4.20332	0	PB
314	24	Male	Right	Yes	193	179	176	168	156	111	118	60	13	6.7	n	500	26	1	144.75	3.5	90	Eyes	1	0.3	96.0024	181.551	2.25199	0	PB
314	24	Male	Right	Yes	193	179	176	168	156	111	118	60	13	6.7	n	500	31	1	193	3.5	180	Eyes	1	0.3	88.0002	180.779	3.85317	0	PB
314	24	Male	Right	Yes	193	179	176	168	156	111	118	60	13	6.7	n	500	40	1	162	3.5	90	Eyes	1	0.3	94.6615	190.539	5.15429	0	PB
314	24	Male	Right	Yes	193	179	176	168	156	111	118	60	13	6.7	n	500	44	1	162	3.5	0	Eyes	1	0.3	93.1562	181.3	3.38611	0	PB
314	24	Male	Right	Yes	193	179	176	168	156	111	118	60	13	6.7	n	500	47	1	36.5	3.5	90	Eyes	1	0.3	112.523	181.643	7.12259	0	PB
314	24	Male	Right	Yes	193	179	176	168	156	111	118	60	13	6.7	n	500	50	1	96.5	3.5	180	Eyes	1	0.3	103.561	180.92	4.48709	0	PB
314	24	Male	Right	Yes	193	179	176	168	156	111	118	60	13	6.7	n	500	59	1	193	3.5	0	Eyes	1	0.3	87.8268	179.718	3.51952	0	PB
314	24	Male	Right	Yes	193	179	176	168	156	111	118	60	13	6.7	n	500	68	1	0	3.5	180	Eyes	1	0.3	116.768	176.554	3.16927	0	PB
314	24	Male	Right	Yes	193	179	176	168	156	111	118	60	13	6.7	n	500	113	1	0	3.5	90	Eyes	1	0.3	115.909	170.019	2.26857	0	PB
314	24	Male	Right	Yes	193	179	176	168	156	111	118	60	13	6.7	n	500	114	1	48.25	3.5	180	Eyes	1	0.3	111.523	186.279	3.88656	0	PB
314	24	Male	Right	Yes	193	179	176	168	156	111	118	60	13	6.7	n	500	130	1	96.5	3.5	90	Eyes	1	0.3	103.4	179.881	4.50386	0	PB
314	24	Male	Right	Yes	193	179	176	168	156	111	118	60	13	6.7	n	500	135	1	144.75	3.5	180	Eyes	1	0.3	95.6678	179.486	3.66985	0	PB
314	24	Male	Right	Yes	193	179	176	168	156	111	118	60	13	6.7	n	500	138	1	193	3.5	90	Eyes	1	0.3	88.3488	182.911	2.23522	0	PB
314	24	Male	Right	Yes	193	179	176	168	156	111	118	60	13	6.7	n	500	155	1	36.5	3.5	0	Eyes	1	0.3	113.15	186.146	3.80327	0	PB
314	24	Male	Right	Yes	193	179	176	168	156	111	118	60	13	6.7	n	500	157	1	96.5	3.5	0	Eyes	1	0.3	102.554	174.439	4.33694	0	PB
314	24	Male	Right	Yes	193	179	176	168	156	111	118	60	13	6.7	n	500	160	1	162	3.5	180	Eyes	1	0.3	93.1166	181.057	3.88679	0	PB
314	24	Male	Right	Yes	193	179	176	168	156	111	118	60	13	6.7	n	500	173	1	144.75	3.5	0	Eyes	1	0.3	95.4788	178.321	3.71954	0	PB
314	24	Male	Right	Yes	193	179	176	168	156	111	118	60	13	6.7	n	500	188	1	0	3.5	0	Eyes	1	0.3	116.232	172.465	4.0869	0	PB
314	24	Male	Right	Yes	193	179	176	168	156	111	118	60	13	6.7	n	500	12	1	144.75	3.5	90	Feet	1	0.3	86.4037	122.753	4.05331	0	PB
314	24	Male	Right	Yes	193	179	176	168	156	111	118	60	13	6.7	n	500	14	1	0	3.5	90	Feet	1	0.3	107.058	107.395	6.60534	0	PB
314	24	Male	Right	Yes	193	179	176	168	156	111	118	60	13	6.7	n	500	15	1	48.25	3.5	90	Feet	1	0.3	99.8362	108.933	4.4368	0	PB
314	24	Male	Right	Yes	193	179	176	168	156	111	118	60	13	6.7	n	500	27	1	36.5	3.5	0	Feet	1	0.3	86.0333	12.2301	2.98577	0	PB
314	24	Male	Right	Yes	193	179	176	168	156	111	118	60	13	6.7	n	500	46	1	144.75	3.5	180	Feet	1	0.3	88.0879	133.065	9.49113	0	PB
314	24	Male	Right	Yes	193	179	176	168	156	111	118	60	13	6.7	n	500	58	1	96.5	3.5	0	Feet	1	0.3	86.5266	75.2562	3.18611	0	PB
314	24	Male	Right	Yes	193	179	176	168	156	111	118	60	13	6.7	n	500	64	1	36.5	3.5	180	Feet	1	0.3	95.3063	69.0073	4.68741	0	PB
314	24	Male	Right	Yes	193	179	176	168	156	111	118	60	13	6.7	n	500	67	1	162	3.5	0	Feet	1	0.3	76.0492	75.0541	4.43716	0	PB
314	24	Male	Right	Yes	193	179	176	168	156	111	118	60	13	6.7	n	500	77	1	48.25	3.5	180	Feet	1	0.3	99.2171	105.044	3.75303	0	PB
314	24	Male	Right	Yes	193	179	176	168	156	111	118	60	13	6.7	n	500	78	1	162	3.5	180	Feet	1	0.3	78.8804	93.2082	4.27023	0	PB
314	24	Male	Right	Yes	193	179	176	168	156	111	118	60	13	6.7	n	500	80	1	96.5	3.5	90	Feet	1	0.3	90.7353	100.992	3.71997	0	PB
314	24	Male	Right	Yes	193	179	176	168	156	111	118	60	13	6.7	n	500	82	1	193	3.5	0	Feet	1	0.3	66.1089	37.9664	4.11994	0	PB
314	24	Male	Right	Yes	193	179	176	168	156	111	118	60	13	6.7	n	500	85	1	36.5	3.5	90	Feet	1	0.3	100.473	101.197	3.55309	0	PB
314	24	Male	Right	Yes	193	179	176	168	156	111	118	60	13	6.7	n	500	105	1	193	3.5	180	Feet	1	0.3	75.1478	100.185	4.98743	0	PB
314	24	Male	Right	Yes	193	179	176	168	156	111	118	60	13	6.7	n	500	109	1	48.25	3.5	0	Feet	1	0.3	89.1982	43.3516	2.86896	0	PB
314	24	Male	Right	Yes	193	179	176	168	156	111	118	60	13	6.7	n	500	117	1	193	3.5	90	Feet	1	0.3	76.1009	106.39	3.53608	0	PB
314	24	Male	Right	Yes	193	179	176	168	156	111	118	60	13	6.7	n	500	149	1	162	3.5	90	Feet	1	0.3	82.6996	117.161	3.21932	0	PB
314	24	Male	Right	Yes	193	179	176	168	156	111	118	60	13	6.7	n	500	151	1	144.75	3.5	0	Feet	1	0.3	81.0619	89.7028	2.80235	0	PB
314	24	Male	Right	Yes	193	179	176	168	156	111	118	60	13	6.7	n	500	168	1	0	3.5	180	Feet	1	0.3	101.779	72.9884	3.28609	0	PB
314	24	Male	Right	Yes	193	179	176	168	156	111	118	60	13	6.7	n	500	169	1	0	3.5	0	Feet	1	0.3	95.0013	30.6292	3.13585	0	PB
314	24	Male	Right	Yes	193	179	176	168	156	111	118	60	13	6.7	n	500	183	1	96.5	3.5	180	Feet	1	0.3	88.0589	84.6376	3.75315	0	PB
314	24	Male	Right	Yes	193	179	176	168	156	111	118	60	13	6.7	n	500	25	1	96.5	3.5	0	Hips	1	0.3	97.6341	143.412	4.48689	0	PB
314	24	Male	Right	Yes	193	179	176	168	156	111	118	60	13	6.7	n	500	33	1	36.5	3.5	0	Hips	1	0.3	107.223	144.997	5.58799	0	PB
314	24	Male	Right	Yes	193	179	176	168	156	111	118	60	13	6.7	n	500	37	1	0	3.5	0	Hips	1	0.3	112.195	142.795	7.77319	0	PB
314	24	Male	Right	Yes	193	179	176	168	156	111	118	60	13	6.7	n	500	49	1	48.25	3.5	90	Hips	1	0.3	106.231	150.137	5.08746	0	PB
314	24	Male	Right	Yes	193	179	176	168	156	111	118	60	13	6.7	n	500	53	1	193	3.5	90	Hips	1	0.3	83.7635	154.752	3.00239	0	PB
314	24	Male	Right	Yes	193	179	176	168	156	111	118	60	13	6.7	n	500	66	1	36.5	3.5	180	Hips	1	0.3	106.148	137.843	3.83639	0	PB
314	24	Male	Right	Yes	193	179	176	168	156	111	118	60	13	6.7	n	500	76	1	162	3.5	180	Hips	1	0.3	87.2275	145.051	5.93832	0	PB
314	24	Male	Right	Yes	193	179	176	168	156	111	118	60	13	6.7	n	500	86	1	162	3.5	0	Hips	1	0.3	85.2324	132.809	4.77062	0	PB
314	24	Male	Right	Yes	193	179	176	168	156	111	118	60	13	6.7	n	500	93	1	96.5	3.5	90	Hips	1	0.3	100.288	160.033	6.93919	0	PB
314	24	Male	Right	Yes	193	179	176	168	156	111	118	60	13	6.7	n	500	106	1	48.25	3.5	180	Hips	1	0.3	107.356	157.64	4.53689	0	PB
314	24	Male	Right	Yes	193	179	176	168	156	111	118	60	13	6.7	n	500	108	1	36.5	3.5	90	Hips	1	0.3	106.344	139.139	2.56871	0	PB
314	24	Male	Right	Yes	193	179	176	168	156	111	118	60	13	6.7	n	500	112	1	0	3.5	90	Hips	1	0.3	111.577	138.414	4.82077	0	PB
314	24	Male	Right	Yes	193	179	176	168	156	111	118	60	13	6.7	n	500	119	1	193	3.5	0	Hips	1	0.3	77.7883	117.252	3.76973	0	PB
314	24	Male	Right	Yes	193	179	176	168	156	111	118	60	13	6.7	n	500	121	1	48.25	3.5	0	Hips	1	0.3	104.204	136.837	5.63815	0	PB
314	24	Male	Right	Yes	193	179	176	168	156	111	118	60	13	6.7	n	500	123	1	96.5	3.5	180	Hips	1	0.3	92.5776	112.257	4.05321	0	PB
314	24	Male	Right	Yes	193	179	176	168	156	111	118	60	13	6.7	n	500	127	1	162	3.5	90	Hips	1	0.3	88.8084	154.72	2.78566	0	PB
314	24	Male	Right	Yes	193	179	176	168	156	111	118	60	13	6.7	n	500	128	1	144.75	3.5	180	Hips	1	0.3	87.1358	127.239	3.36967	0	PB
314	24	Male	Right	Yes	193	179	176	168	156	111	118	60	13	6.7	n	500	136	1	193	3.5	180	Hips	1	0.3	79.6248	128.919	6.78888	0	PB
314	24	Male	Right	Yes	193	179	176	168	156	111	118	60	13	6.7	n	500	159	1	0	3.5	180	Hips	1	0.3	112.783	147.006	4.45377	0	PB
314	24	Male	Right	Yes	193	179	176	168	156	111	118	60	13	6.7	n	500	175	1	144.75	3.5	90	Hips	1	0.3	89.365	140.871	4.22022	0	PB
314	24	Male	Right	Yes	193	179	176	168	156	111	118	60	13	6.7	n	500	180	1	144.75	3.5	0	Hips	1	0.3	88.8514	137.732	4.80381	0	PB
314	24	Male	Right	Yes	193	179	176	168	156	111	118	60	13	6.7	n	500	1	1	48.25	3.5	180	Knee	1	0.3	105.887	147.864	7.55637	0	PB
314	24	Male	Right	Yes	193	179	176	168	156	111	118	60	13	6.7	n	500	29	1	162	3.5	180	Knee	1	0.3	85.6752	135.531	10.2421	0	PB
314	24	Male	Right	Yes	193	179	176	168	156	111	118	60	13	6.7	n	500	36	1	48.25	3.5	0	Knee	1	0.3	102.547	126.146	5.58792	0	PB
314	24	Male	Right	Yes	193	179	176	168	156	111	118	60	13	6.7	n	500	39	1	0	3.5	180	Knee	1	0.3	109.746	125.632	6.43844	0	PB
314	24	Male	Right	Yes	193	179	176	168	156	111	118	60	13	6.7	n	500	42	1	193	3.5	90	Knee	1	0.3	75.3788	101.693	4.30351	0	PB
314	24	Male	Right	Yes	193	179	176	168	156	111	118	60	13	6.7	n	500	61	1	193	3.5	0	Knee	1	0.3	77.396	114.74	3.73642	0	PB
314	24	Male	Right	Yes	193	179	176	168	156	111	118	60	13	6.7	n	500	73	1	96.5	3.5	90	Knee	1	0.3	95.6732	131.269	3.81966	0	PB
314	24	Male	Right	Yes	193	179	176	168	156	111	118	60	13	6.7	n	500	103	1	0	3.5	0	Knee	1	0.3	109.891	126.638	4.63723	0	PB
314	24	Male	Right	Yes	193	179	176	168	156	111	118	60	13	6.7	n	500	104	1	144.75	3.5	0	Knee	1	0.3	80.9935	89.2749	4.7707	0	PB
314	24	Male	Right	Yes	193	179	176	168	156	111	118	60	13	6.7	n	500	115	1	162	3.5	0	Knee	1	0.3	77.4873	84.3254	3.00231	0	PB
314	24	Male	Right	Yes	193	179	176	168	156	111	118	60	13	6.7	n	500	120	1	144.75	3.5	90	Knee	1	0.3	85.6417	118.075	2.21853	0	PB
314	24	Male	Right	Yes	193	179	176	168	156	111	118	60	13	6.7	n	500	122	1	36.5	3.5	90	Knee	1	0.3	103.507	120.573	2.40207	0	PB
314	24	Male	Right	Yes	193	179	176	168	156	111	118	60	13	6.7	n	500	125	1	193	3.5	180	Knee	1	0.3	77.1038	112.864	4.47007	0	PB
314	24	Male	Right	Yes	193	179	176	168	156	111	118	60	13	6.7	n	500	126	1	162	3.5	90	Knee	1	0.3	82.682	117.052	4.00326	0	PB
314	24	Male	Right	Yes	193	179	176	168	156	111	118	60	13	6.7	n	500	129	1	36.5	3.5	0	Knee	1	0.3	101.379	106.937	5.02061	0	PB
314	24	Male	Right	Yes	193	179	176	168	156	111	118	60	13	6.7	n	500	137	1	48.25	3.5	90	Knee	1	0.3	101.572	119.918	3.61959	0	PB
314	24	Male	Right	Yes	193	179	176	168	156	111	118	60	13	6.7	n	500	154	1	96.5	3.5	180	Knee	1	0.3	90.9745	102.453	3.38619	0	PB
314	24	Male	Right	Yes	193	179	176	168	156	111	118	60	13	6.7	n	500	162	1	36.5	3.5	180	Knee	1	0.3	102.885	116.561	4.23674	0	PB
314	24	Male	Right	Yes	193	179	176	168	156	111	118	60	13	6.7	n	500	165	1	96.5	3.5	0	Knee	1	0.3	83.3997	56.0019	3.38612	0	PB
314	24	Male	Right	Yes	193	179	176	168	156	111	118	60	13	6.7	n	500	177	1	0	3.5	90	Knee	1	0.3	109.926	126.876	2.78558	0	PB
314	24	Male	Right	Yes	193	179	176	168	156	111	118	60	13	6.7	n	500	184	1	144.75	3.5	180	Knee	1	0.3	85.2568	115.709	5.85505	0	PB
314	24	Male	Right	Yes	193	179	176	168	156	111	118	60	13	6.7	n	500	7	1	0	3.5	0	Nose	1	0.3	118.095	186.84	4.47038	0	PB
314	24	Male	Right	Yes	193	179	176	168	156	111	118	60	13	6.7	n	500	16	1	144.75	3.5	0	Nose	1	0.3	94.1693	170.264	4.28679	0	PB
314	24	Male	Right	Yes	193	179	176	168	156	111	118	60	13	6.7	n	500	23	1	48.25	3.5	0	Nose	1	0.3	109.491	172.132	4.92094	0	PB
314	24	Male	Right	Yes	193	179	176	168	156	111	118	60	13	6.7	n	500	30	1	193	3.5	180	Nose	1	0.3	86.5719	172.034	8.64062	0	PB
314	24	Male	Right	Yes	193	179	176	168	156	111	118	60	13	6.7	n	500	71	1	162	3.5	90	Nose	1	0.3	92.2809	175.941	3.25247	0	PB
314	24	Male	Right	Yes	193	179	176	168	156	111	118	60	13	6.7	n	500	79	1	144.75	3.5	90	Nose	1	0.3	93.2223	164.455	3.15263	0	PB
314	24	Male	Right	Yes	193	179	176	168	156	111	118	60	13	6.7	n	500	83	1	96.5	3.5	90	Nose	1	0.3	103.21	178.657	2.61919	0	PB
314	24	Male	Right	Yes	193	179	176	168	156	111	118	60	13	6.7	n	500	89	1	96.5	3.5	180	Nose	1	0.3	100.472	161.191	4.75403	0	PB
314	24	Male	Right	Yes	193	179	176	168	156	111	118	60	13	6.7	n	500	90	1	36.5	3.5	0	Nose	1	0.3	109.673	161.63	3.93704	0	PB
314	24	Male	Right	Yes	193	179	176	168	156	111	118	60	13	6.7	n	500	100	1	0	3.5	180	Nose	1	0.3	115.066	163.7	3.23594	0	PB
314	24	Male	Right	Yes	193	179	176	168	156	111	118	60	13	6.7	n	500	101	1	96.5	3.5	0	Nose	1	0.3	101.78	169.494	4.80417	0	PB
314	24	Male	Right	Yes	193	179	176	168	156	111	118	60	13	6.7	n	500	107	1	48.25	3.5	180	Nose	1	0.3	109.498	172.175	3.83659	0	PB
314	24	Male	Right	Yes	193	179	176	168	156	111	118	60	13	6.7	n	500	124	1	36.5	3.5	180	Nose	1	0.3	110.587	167.964	4.05359	0	PB
314	24	Male	Right	Yes	193	179	176	168	156	111	118	60	13	6.7	n	500	131	1	162	3.5	180	Nose	1	0.3	91.656	172.119	4.25365	0	PB
314	24	Male	Right	Yes	193	179	176	168	156	111	118	60	13	6.7	n	500	139	1	193	3.5	0	Nose	1	0.3	86.9094	174.102	5.03739	0	PB
314	24	Male	Right	Yes	193	179	176	168	156	111	118	60	13	6.7	n	500	143	1	0	3.5	90	Nose	1	0.3	115.78	169.044	3.9365	0	PB
314	24	Male	Right	Yes	193	179	176	168	156	111	118	60	13	6.7	n	500	156	1	193	3.5	90	Nose	1	0.3	87.3937	177.068	2.91908	0	PB
314	24	Male	Right	Yes	193	179	176	168	156	111	118	60	13	6.7	n	500	164	1	36.5	3.5	90	Nose	1	0.3	111.29	172.891	2.31867	0	PB
314	24	Male	Right	Yes	193	179	176	168	156	111	118	60	13	6.7	n	500	172	1	144.75	3.5	180	Nose	1	0.3	95.3631	177.607	4.804	0	PB
314	24	Male	Right	Yes	193	179	176	168	156	111	118	60	13	6.7	n	500	181	1	48.25	3.5	90	Nose	1	0.3	110.174	176.848	5.67145	0	PB
314	24	Male	Right	Yes	193	179	176	168	156	111	118	60	13	6.7	n	500	187	1	162	3.5	0	Nose	1	0.3	92.7337	178.712	5.45438	0	PB
314	24	Male	Right	Yes	193	179	176	168	156	111	118	60	13	6.7	n	500	3	1	48.25	3.5	0	Shou	1	0.3	109.488	172.109	5.35439	0	PB
314	24	Male	Right	Yes	193	179	176	168	156	111	118	60	13	6.7	n	500	4	1	193	3.5	90	Shou	1	0.3	86.1355	169.357	6.23881	0	PB
314	24	Male	Right	Yes	193	179	176	168	156	111	118	60	13	6.7	n	500	20	1	96.5	3.5	90	Shou	1	0.3	101.809	169.676	7.57294	0	PB
314	24	Male	Right	Yes	193	179	176	168	156	111	118	60	13	6.7	n	500	22	1	162	3.5	180	Shou	1	0.3	89.8662	161.183	5.45453	0	PB
314	24	Male	Right	Yes	193	179	176	168	156	111	118	60	13	6.7	n	500	32	1	193	3.5	0	Shou	1	0.3	85.3017	164.235	6.85581	0	PB
314	24	Male	Right	Yes	193	179	176	168	156	111	118	60	13	6.7	n	500	54	1	144.75	3.5	90	Shou	1	0.3	93.5744	166.613	3.31923	0	PB
314	24	Male	Right	Yes	193	179	176	168	156	111	118	60	13	6.7	n	500	69	1	162	3.5	0	Shou	1	0.3	90.0608	162.371	5.75472	0	PB
314	24	Male	Right	Yes	193	179	176	168	156	111	118	60	13	6.7	n	500	74	1	0	3.5	0	Shou	1	0.3	114.197	157.277	4.08696	0	PB
314	24	Male	Right	Yes	193	179	176	168	156	111	118	60	13	6.7	n	500	87	1	36.5	3.5	180	Shou	1	0.3	110.427	166.849	5.3708	0	PB
314	24	Male	Right	Yes	193	179	176	168	156	111	118	60	13	6.7	n	500	91	1	144.75	3.5	180	Shou	1	0.3	92.3557	159.149	4.58743	0	PB
314	24	Male	Right	Yes	193	179	176	168	156	111	118	60	13	6.7	n	500	92	1	48.25	3.5	90	Shou	1	0.3	110.147	176.655	4.63727	0	PB
314	24	Male	Right	Yes	193	179	176	168	156	111	118	60	13	6.7	n	500	98	1	193	3.5	180	Shou	1	0.3	85.7134	166.766	5.83835	0	PB
314	24	Male	Right	Yes	193	179	176	168	156	111	118	60	13	6.7	n	500	132	1	162	3.5	90	Shou	1	0.3	91.4503	170.862	4.80381	0	PB
314	24	Male	Right	Yes	193	179	176	168	156	111	118	60	13	6.7	n	500	147	1	48.25	3.5	180	Shou	1	0.3	110.124	176.5	5.12087	0	PB
314	24	Male	Right	Yes	193	179	176	168	156	111	118	60	13	6.7	n	500	167	1	0	3.5	90	Shou	1	0.3	114.942	162.774	5.12096	0	PB
314	24	Male	Right	Yes	193	179	176	168	156	111	118	60	13	6.7	n	500	170	1	96.5	3.5	0	Shou	1	0.3	100.187	159.395	4.08705	0	PB
314	24	Male	Right	Yes	193	179	176	168	156	111	118	60	13	6.7	n	500	174	1	96.5	3.5	180	Shou	1	0.3	100.659	162.371	3.00266	0	PB
314	24	Male	Right	Yes	193	179	176	168	156	111	118	60	13	6.7	n	500	178	1	36.5	3.5	90	Shou	1	0.3	109.507	160.493	4.17018	0	PB
314	24	Male	Right	Yes	193	179	176	168	156	111	118	60	13	6.7	n	500	182	1	144.75	3.5	0	Shou	1	0.3	92.8237	162.013	3.06921	0	PB
314	24	Male	Right	Yes	193	179	176	168	156	111	118	60	13	6.7	n	500	186	1	36.5	3.5	0	Shou	1	0.3	110.59	167.986	5.63769	0	PB
314	24	Male	Right	Yes	193	179	176	168	156	111	118	60	13	6.7	n	500	189	1	0	3.5	180	Shou	1	0.3	114.292	157.971	4.33685	0	PB
314	24	Male	Right	Yes	193	179	176	168	156	111	118	60	13	6.7	n	500	6	1	96.5	3.5	90	Topo	1	0.3	106.326	199.017	6.00492	0	PB
314	24	Male	Right	Yes	193	179	176	168	156	111	118	60	13	6.7	n	500	17	1	36.5	3.5	180	Topo	1	0.3	114.352	194.917	3.96991	0	PB
314	24	Male	Right	Yes	193	179	176	168	156	111	118	60	13	6.7	n	500	18	1	193	3.5	90	Topo	1	0.3	89.4389	189.573	3.11955	0	PB
314	24	Male	Right	Yes	193	179	176	168	156	111	118	60	13	6.7	n	500	24	1	162	3.5	180	Topo	1	0.3	97.0648	205.377	5.80492	0	PB
314	24	Male	Right	Yes	193	179	176	168	156	111	118	60	13	6.7	n	500	48	1	0	3.5	90	Topo	1	0.3	121.033	210.576	3.95287	0	PB
314	24	Male	Right	Yes	193	179	176	168	156	111	118	60	13	6.7	n	500	55	1	144.75	3.5	180	Topo	1	0.3	97.7336	192.281	4.75394	0	PB
314	24	Male	Right	Yes	193	179	176	168	156	111	118	60	13	6.7	n	500	63	1	144.75	3.5	0	Topo	1	0.3	98.7278	198.482	5.38786	0	PB
314	24	Male	Right	Yes	193	179	176	168	156	111	118	60	13	6.7	n	500	72	1	48.25	3.5	0	Topo	1	0.3	113.889	203.267	4.20349	0	PB
314	24	Male	Right	Yes	193	179	176	168	156	111	118	60	13	6.7	n	500	75	1	48.25	3.5	90	Topo	1	0.3	112.658	194.357	3.35275	0	PB
314	24	Male	Right	Yes	193	179	176	168	156	111	118	60	13	6.7	n	500	94	1	48.25	3.5	180	Topo	1	0.3	111.669	187.316	6.40494	0	PB
314	24	Male	Right	Yes	193	179	176	168	156	111	118	60	13	6.7	n	500	95	1	0	3.5	180	Topo	1	0.3	120.043	202.42	5.62112	0	PB
314	24	Male	Right	Yes	193	179	176	168	156	111	118	60	13	6.7	n	500	102	1	193	3.5	180	Topo	1	0.3	91.2044	200.358	4.60374	0	PB
314	24	Male	Right	Yes	193	179	176	168	156	111	118	60	13	6.7	n	500	133	1	36.5	3.5	0	Topo	1	0.3	115.488	203.352	6.10477	0	PB
314	24	Male	Right	Yes	193	179	176	168	156	111	118	60	13	6.7	n	500	141	1	162	3.5	90	Topo	1	0.3	95.4099	195.146	3.13603	0	PB
314	24	Male	Right	Yes	193	179	176	168	156	111	118	60	13	6.7	n	500	144	1	144.75	3.5	90	Topo	1	0.3	98.9072	199.603	2.61875	0	PB
314	24	Male	Right	Yes	193	179	176	168	156	111	118	60	13	6.7	n	500	145	1	96.5	3.5	180	Topo	1	0.3	107.156	204.548	4.40379	0	PB
314	24	Male	Right	Yes	193	179	176	168	156	111	118	60	13	6.7	n	500	146	1	0	3.5	0	Topo	1	0.3	122.129	219.802	5.30427	0	PB
314	24	Male	Right	Yes	193	179	176	168	156	111	118	60	13	6.7	n	500	150	1	36.5	3.5	90	Topo	1	0.3	115.951	206.839	2.6523	0	PB
314	24	Male	Right	Yes	193	179	176	168	156	111	118	60	13	6.7	n	500	153	1	96.5	3.5	0	Topo	1	0.3	106.258	198.567	2.80229	0	PB
314	24	Male	Right	Yes	193	179	176	168	156	111	118	60	13	6.7	n	500	161	1	162	3.5	0	Topo	1	0.3	97.7185	209.437	4.73727	0	PB
314	24	Male	Right	Yes	193	179	176	168	156	111	118	60	13	6.7	n	500	166	1	193	3.5	0	Topo	1	0.3	90.7777	197.751	3.98689	0	PB
314	24	Male	Right	Yes	193	179	176	168	156	111	118	60	13	6.7	n	500	2	1	48.25	3.5	90	Wais	1	0.3	109.01	168.833	6.92241	0	PB
314	24	Male	Right	Yes	193	179	176	168	156	111	118	60	13	6.7	n	500	5	1	36.5	3.5	180	Wais	1	0.3	111.266	172.724	8.87425	0	PB
314	24	Male	Right	Yes	193	179	176	168	156	111	118	60	13	6.7	n	500	41	1	193	3.5	0	Wais	1	0.3	83.1539	150.979	7.30619	0	PB
314	24	Male	Right	Yes	193	179	176	168	156	111	118	60	13	6.7	n	500	43	1	193	3.5	180	Wais	1	0.3	82.5575	147.279	7.75652	0	PB
314	24	Male	Right	Yes	193	179	176	168	156	111	118	60	13	6.7	n	500	51	1	193	3.5	90	Wais	1	0.3	85.6703	166.501	4.42047	0	PB
314	24	Male	Right	Yes	193	179	176	168	156	111	118	60	13	6.7	n	500	56	1	144.75	3.5	180	Wais	1	0.3	89.3341	140.682	3.16947	0	PB
314	24	Male	Right	Yes	193	179	176	168	156	111	118	60	13	6.7	n	500	60	1	96.5	3.5	0	Wais	1	0.3	96.5385	136.616	3.45287	0	PB
314	24	Male	Right	Yes	193	179	176	168	156	111	118	60	13	6.7	n	500	62	1	144.75	3.5	90	Wais	1	0.3	90.1509	145.672	3.06943	0	PB
314	24	Male	Right	Yes	193	179	176	168	156	111	118	60	13	6.7	n	500	70	1	48.25	3.5	180	Wais	1	0.3	106.955	154.954	7.17279	0	PB
314	24	Male	Right	Yes	193	179	176	168	156	111	118	60	13	6.7	n	500	81	1	162	3.5	180	Wais	1	0.3	87.1057	144.305	5.03764	0	PB
314	24	Male	Right	Yes	193	179	176	168	156	111	118	60	13	6.7	n	500	84	1	96.5	3.5	90	Wais	1	0.3	96.2908	135.083	5.17067	0	PB
314	24	Male	Right	Yes	193	179	176	168	156	111	118	60	13	6.7	n	500	96	1	36.5	3.5	90	Wais	1	0.3	108.012	150.303	3.7033	0	PB
314	24	Male	Right	Yes	193	179	176	168	156	111	118	60	13	6.7	n	500	97	1	96.5	3.5	180	Wais	1	0.3	98.1785	146.802	6.03824	0	PB
314	24	Male	Right	Yes	193	179	176	168	156	111	118	60	13	6.7	n	500	110	1	48.25	3.5	0	Wais	1	0.3	103.575	132.759	3.38593	0	PB
314	24	Male	Right	Yes	193	179	176	168	156	111	118	60	13	6.7	n	500	116	1	162	3.5	90	Wais	1	0.3	88.0942	150.354	2.48543	0	PB
314	24	Male	Right	Yes	193	179	176	168	156	111	118	60	13	6.7	n	500	134	1	162	3.5	0	Wais	1	0.3	86.335	139.581	4.83729	0	PB
314	24	Male	Right	Yes	193	179	176	168	156	111	118	60	13	6.7	n	500	142	1	36.5	3.5	0	Wais	1	0.3	105.704	134.91	3.35295	0	PB
314	24	Male	Right	Yes	193	179	176	168	156	111	118	60	13	6.7	n	500	152	1	144.75	3.5	0	Wais	1	0.3	90.6404	148.662	3.35299	0	PB
314	24	Male	Right	Yes	193	179	176	168	156	111	118	60	13	6.7	n	500	163	1	0	3.5	180	Wais	1	0.3	113.202	150.022	3.55294	0	PB
314	24	Male	Right	Yes	193	179	176	168	156	111	118	60	13	6.7	n	500	171	1	0	3.5	90	Wais	1	0.3	111.783	139.868	2.33522	0	PB
314	24	Male	Right	Yes	193	179	176	168	156	111	118	60	13	6.7	n	500	176	1	0	3.5	0	Wais	1	0.3	111.777	139.828	4.1036	0	PB
321	24	Female	Right	Yes	159	147	143	135	131	93	99	49	11	6.7	n	500	1	1	30	3.5	180	Self	1	0.3	111.477	167.709	5.77132	0	PS
321	24	Female	Right	Yes	159	147	143	135	131	93	99	49	11	6.7	n	500	2	1	79.5	3.5	180	Self	1	0.3	100.945	147.187	4.58726	0	PS
321	24	Female	Right	Yes	159	147	143	135	131	93	99	49	11	6.7	n	500	3	1	0	3.5	180	Self	1	0.3	116.418	173.88	5.45448	0	PS
321	24	Female	Right	Yes	159	147	143	135	131	93	99	49	11	6.7	n	500	4	1	0	3.5	90	Self	1	0.3	110.92	133.792	3.68663	0	PS
321	24	Female	Right	Yes	159	147	143	135	131	93	99	49	11	6.7	n	500	5	1	0	3.5	0	Self	1	0.3	115.419	166.333	4.10374	0	PS
321	24	Female	Right	Yes	159	147	143	135	131	93	99	49	11	6.7	n	500	6	1	159	3.5	90	Self	1	0.3	84.8092	127.204	3.78625	0	PS
321	24	Female	Right	Yes	159	147	143	135	131	93	99	49	11	6.7	n	500	7	1	30	3.5	90	Self	1	0.3	106.991	136.943	2.81899	0	PS
321	24	Female	Right	Yes	159	147	143	135	131	93	99	49	11	6.7	n	500	8	1	159	3.5	180	Self	1	0.3	88.9061	152.317	6.55526	0	PS
321	24	Female	Right	Yes	159	147	143	135	131	93	99	49	11	6.7	n	500	9	1	159	3.5	0	Self	1	0.3	85.7698	133.112	3.93666	0	PS
321	24	Female	Right	Yes	159	147	143	135	131	93	99	49	11	6.7	n	500	10	1	39.75	3.5	0	Self	1	0.3	106.915	146.188	3.65267	0	PS
321	24	Female	Right	Yes	159	147	143	135	131	93	99	49	11	6.7	n	500	11	1	39.75	3.5	90	Self	1	0.3	106.099	140.764	2.86914	0	PS
321	24	Female	Right	Yes	159	147	143	135	131	93	99	49	11	6.7	n	500	12	1	39.75	3.5	180	Self	1	0.3	107.102	147.435	4.80395	0	PS
321	24	Female	Right	Yes	159	147	143	135	131	93	99	49	11	6.7	n	500	13	1	119.25	3.5	0	Self	1	0.3	96.1987	157.264	3.87006	0	PS
321	24	Female	Right	Yes	159	147	143	135	131	93	99	49	11	6.7	n	500	14	1	30	3.5	0	Self	1	0.3	107.339	139.272	4.3702	0	PS
321	24	Female	Right	Yes	159	147	143	135	131	93	99	49	11	6.7	n	500	15	1	133	3.5	90	Self	1	0.3	90.5208	136.181	2.96897	0	PS
321	24	Female	Right	Yes	159	147	143	135	131	93	99	49	11	6.7	n	500	16	1	133	3.5	180	Self	1	0.3	92.9853	151.253	4.90367	0	PS
321	24	Female	Right	Yes	159	147	143	135	131	93	99	49	11	6.7	n	500	17	1	119.25	3.5	180	Self	1	0.3	91.1043	125.996	4.00344	0	PS
321	24	Female	Right	Yes	159	147	143	135	131	93	99	49	11	6.7	n	500	18	1	79.5	3.5	90	Self	1	0.3	102.165	154.951	2.30221	0	PS
321	24	Female	Right	Yes	159	147	143	135	131	93	99	49	11	6.7	n	500	19	1	119.25	3.5	90	Self	1	0.3	92.9827	137.487	1.61787	0	PS
321	24	Female	Right	Yes	159	147	143	135	131	93	99	49	11	6.7	n	500	20	1	133	3.5	0	Self	1	0.3	88.3575	122.964	3.403	0	PS
321	24	Female	Right	Yes	159	147	143	135	131	93	99	49	11	6.7	n	500	21	1	79.5	3.5	0	Self	1	0.3	98.0872	129.232	4.50384	0	PS
322	24	Female	Right	Yes	159	147	143	135	131	93	99	49	11	6.7	w	500	1	1	79.5	3.5	90	Self	1	0.3	96.5257	119.537	25.3463	4	HS
322	24	Female	Right	Yes	159	147	143	135	131	93	99	49	11	6.7	w	500	2	1	39.75	3.5	0	Self	1	0.3	107.631	150.983	3.6665	3	HS
322	24	Female	Right	Yes	159	147	143	135	131	93	99	49	11	6.7	w	500	3	1	119.25	3.5	180	Self	1	0.3	91.3506	127.502	4.94654	3	HS
322	24	Female	Right	Yes	159	147	143	135	131	93	99	49	11	6.7	w	500	4	1	30	3.5	180	Self	1	0.3	113.954	185.495	3.46653	3	HS
322	24	Female	Right	Yes	159	147	143	135	131	93	99	49	11	6.7	w	500	5	1	119.25	3.5	90	Self	1	0.3	89.6451	117.082	2.58668	3	HS
322	24	Female	Right	Yes	159	147	143	135	131	93	99	49	11	6.7	w	500	6	1	133	3.5	180	Self	1	0.3	88.4409	123.474	3.54667	3	HS
322	24	Female	Right	Yes	159	147	143	135	131	93	99	49	11	6.7	w	500	7	1	30	3.5	0	Self	1	0.3	111.015	164.458	3.87989	3	HS
322	24	Female	Right	Yes	159	147	143	135	131	93	99	49	11	6.7	w	500	8	1	159	3.5	90	Self	1	0.3	84.7611	126.908	2.43974	3	HS
322	24	Female	Right	Yes	159	147	143	135	131	93	99	49	11	6.7	w	500	9	1	39.75	3.5	90	Self	1	0.3	111.445	177.232	2.34673	3	HS
322	24	Female	Right	Yes	159	147	143	135	131	93	99	49	11	6.7	w	500	10	1	0	3.5	0	Self	1	0.3	119.703	199.664	4.35994	3	HS
322	24	Female	Right	Yes	159	147	143	135	131	93	99	49	11	6.7	w	500	11	1	133	3.5	90	Self	1	0.3	89.8075	131.824	2.77302	4	HS
322	24	Female	Right	Yes	159	147	143	135	131	93	99	49	11	6.7	w	500	12	1	79.5	3.5	0	Self	1	0.3	106.499	183.171	2.94676	5	HS
322	24	Female	Right	Yes	159	147	143	135	131	93	99	49	11	6.7	w	500	13	1	159	3.5	180	Self	1	0.3	82.1788	110.924	3.93288	5	HS
322	24	Female	Right	Yes	159	147	143	135	131	93	99	49	11	6.7	w	500	14	1	79.5	3.5	180	Self	1	0.3	105.742	178.16	4.6533	5	HS
322	24	Female	Right	Yes	159	147	143	135	131	93	99	49	11	6.7	w	500	15	1	133	3.5	0	Self	1	0.3	89.9325	132.588	5.83986	4	HS
322	24	Female	Right	Yes	159	147	143	135	131	93	99	49	11	6.7	w	500	16	1	39.75	3.5	180	Self	1	0.3	110.928	173.595	3.47992	4	HS
322	24	Female	Right	Yes	159	147	143	135	131	93	99	49	11	6.7	w	500	17	1	30	3.5	90	Self	1	0.3	111.749	169.631	2.57336	4	HS
322	24	Female	Right	Yes	159	147	143	135	131	93	99	49	11	6.7	w	500	18	1	159	3.5	0	Self	1	0.3	86.6518	138.524	4.38662	5	HS
322	24	Female	Right	Yes	159	147	143	135	131	93	99	49	11	6.7	w	500	19	1	119.25	3.5	0	Self	1	0.3	95.5072	152.996	5.20004	3	HS
322	24	Female	Right	Yes	159	147	143	135	131	93	99	49	11	6.7	w	500	20	1	0	3.5	180	Self	1	0.3	117.473	181.99	4.013	4	HS
322	24	Female	Right	Yes	159	147	143	135	131	93	99	49	11	6.7	w	500	21	1	0	3.5	90	Self	1	0.3	115.603	167.716	2.59991	4	HS
323	24	Female	Right	Yes	159	147	143	135	131	93	99	49	11	6.7	n	500	2	1	79.5	3.5	0	Chin	1	0.3	99.2162	136.289	4.83704	0	PB
323	24	Female	Right	Yes	159	147	143	135	131	93	99	49	11	6.7	n	500	12	1	0	3.5	180	Chin	1	0.3	113.99	155.755	5.32106	0	PB
323	24	Female	Right	Yes	159	147	143	135	131	93	99	49	11	6.7	n	500	13	1	133	3.5	180	Chin	1	0.3	86.1797	109.628	4.37004	0	PB
323	24	Female	Right	Yes	159	147	143	135	131	93	99	49	11	6.7	n	500	15	1	79.5	3.5	90	Chin	1	0.3	104.289	168.64	3.05233	0	PB
323	24	Female	Right	Yes	159	147	143	135	131	93	99	49	11	6.7	n	500	16	1	0	3.5	90	Chin	1	0.3	114.57	160.023	2.96902	0	PB
323	24	Female	Right	Yes	159	147	143	135	131	93	99	49	11	6.7	n	500	21	1	133	3.5	0	Chin	1	0.3	84.0827	96.7239	6.58871	0	PB
323	24	Female	Right	Yes	159	147	143	135	131	93	99	49	11	6.7	n	500	24	1	119.25	3.5	180	Chin	1	0.3	88.4591	109.835	5.97156	0	PB
323	24	Female	Right	Yes	159	147	143	135	131	93	99	49	11	6.7	n	500	33	1	159	3.5	90	Chin	1	0.3	84.3826	124.575	5.27104	0	PB
323	24	Female	Right	Yes	159	147	143	135	131	93	99	49	11	6.7	n	500	34	1	119.25	3.5	0	Chin	1	0.3	86.8248	99.8341	4.3537	0	PB
323	24	Female	Right	Yes	159	147	143	135	131	93	99	49	11	6.7	n	500	42	1	30	3.5	180	Chin	1	0.3	111.492	167.815	3.73686	0	PB
323	24	Female	Right	Yes	159	147	143	135	131	93	99	49	11	6.7	n	500	44	1	30	3.5	90	Chin	1	0.3	108.509	147.172	2.90229	0	PB
323	24	Female	Right	Yes	159	147	143	135	131	93	99	49	11	6.7	n	500	47	1	159	3.5	0	Chin	1	0.3	78.8362	89.9281	5.27105	0	PB
323	24	Female	Right	Yes	159	147	143	135	131	93	99	49	11	6.7	n	500	50	1	133	3.5	90	Chin	1	0.3	88.1544	121.722	4.20351	0	PB
323	24	Female	Right	Yes	159	147	143	135	131	93	99	49	11	6.7	n	500	69	1	159	3.5	180	Chin	1	0.3	79.7291	95.5775	5.70493	0	PB
323	24	Female	Right	Yes	159	147	143	135	131	93	99	49	11	6.7	n	500	106	1	0	3.5	0	Chin	1	0.3	109.679	125.175	5.95478	0	PB
323	24	Female	Right	Yes	159	147	143	135	131	93	99	49	11	6.7	n	500	123	1	30	3.5	0	Chin	1	0.3	108.326	145.929	5.22099	0	PB
323	24	Female	Right	Yes	159	147	143	135	131	93	99	49	11	6.7	n	500	126	1	119.25	3.5	90	Chin	1	0.3	93.0826	138.099	5.92145	0	PB
323	24	Female	Right	Yes	159	147	143	135	131	93	99	49	11	6.7	n	500	137	1	39.75	3.5	180	Chin	1	0.3	104.817	132.338	4.45383	0	PB
323	24	Female	Right	Yes	159	147	143	135	131	93	99	49	11	6.7	n	500	144	1	39.75	3.5	0	Chin	1	0.3	106.066	140.545	5.27105	0	PB
323	24	Female	Right	Yes	159	147	143	135	131	93	99	49	11	6.7	n	500	156	1	79.5	3.5	180	Chin	1	0.3	100.701	145.639	6.12228	0	PB
323	24	Female	Right	Yes	159	147	143	135	131	93	99	49	11	6.7	n	500	176	1	39.75	3.5	90	Chin	1	0.3	110.977	173.939	2.95251	0	PB
323	24	Female	Right	Yes	159	147	143	135	131	93	99	49	11	6.7	n	500	8	1	133	3.5	90	Eyes	1	0.3	90	133	3.31969	0	PB
323	24	Female	Right	Yes	159	147	143	135	131	93	99	49	11	6.7	n	500	18	1	119.25	3.5	180	Eyes	1	0.3	93.6589	141.632	8.10647	0	PB
323	24	Female	Right	Yes	159	147	143	135	131	93	99	49	11	6.7	n	500	28	1	79.5	3.5	0	Eyes	1	0.3	104.371	169.174	5.12076	0	PB
323	24	Female	Right	Yes	159	147	143	135	131	93	99	49	11	6.7	n	500	49	1	79.5	3.5	180	Eyes	1	0.3	101.835	152.845	5.78817	0	PB
323	24	Female	Right	Yes	159	147	143	135	131	93	99	49	11	6.7	n	500	52	1	30	3.5	180	Eyes	1	0.3	109.403	153.275	6.12175	0	PB
323	24	Female	Right	Yes	159	147	143	135	131	93	99	49	11	6.7	n	500	54	1	159	3.5	180	Eyes	1	0.3	88.4901	149.774	6.23864	0	PB
323	24	Female	Right	Yes	159	147	143	135	131	93	99	49	11	6.7	n	500	55	1	79.5	3.5	90	Eyes	1	0.3	102.201	155.178	2.70251	0	PB
323	24	Female	Right	Yes	159	147	143	135	131	93	99	49	11	6.7	n	500	56	1	159	3.5	0	Eyes	1	0.3	87.996	146.753	3.68667	0	PB
323	24	Female	Right	Yes	159	147	143	135	131	93	99	49	11	6.7	n	500	65	1	0	3.5	180	Eyes	1	0.3	110.933	133.885	4.06999	0	PB
323	24	Female	Right	Yes	159	147	143	135	131	93	99	49	11	6.7	n	500	68	1	30	3.5	0	Eyes	1	0.3	111.588	168.488	4.9207	0	PB
323	24	Female	Right	Yes	159	147	143	135	131	93	99	49	11	6.7	n	500	73	1	39.75	3.5	0	Eyes	1	0.3	107.292	148.71	5.35471	0	PB
323	24	Female	Right	Yes	159	147	143	135	131	93	99	49	11	6.7	n	500	75	1	119.25	3.5	90	Eyes	1	0.3	93.6304	141.456	5.2209	0	PB
323	24	Female	Right	Yes	159	147	143	135	131	93	99	49	11	6.7	n	500	85	1	159	3.5	90	Eyes	1	0.3	84.8366	127.373	2.45213	0	PB
323	24	Female	Right	Yes	159	147	143	135	131	93	99	49	11	6.7	n	500	86	1	0	3.5	90	Eyes	1	0.3	116.547	174.861	4.78719	0	PB
323	24	Female	Right	Yes	159	147	143	135	131	93	99	49	11	6.7	n	500	99	1	133	3.5	180	Eyes	1	0.3	94.3027	159.333	5.12096	0	PB
323	24	Female	Right	Yes	159	147	143	135	131	93	99	49	11	6.7	n	500	107	1	39.75	3.5	90	Eyes	1	0.3	109.572	164.184	2.58565	0	PB
323	24	Female	Right	Yes	159	147	143	135	131	93	99	49	11	6.7	n	500	119	1	119.25	3.5	0	Eyes	1	0.3	92.9436	137.247	5.27109	0	PB
323	24	Female	Right	Yes	159	147	143	135	131	93	99	49	11	6.7	n	500	155	1	133	3.5	0	Eyes	1	0.3	91.434	141.762	5.18793	0	PB
323	24	Female	Right	Yes	159	147	143	135	131	93	99	49	11	6.7	n	500	164	1	0	3.5	0	Eyes	1	0.3	118.476	189.845	7.63943	0	PB
323	24	Female	Right	Yes	159	147	143	135	131	93	99	49	11	6.7	n	500	170	1	39.75	3.5	180	Eyes	1	0.3	110.273	169.029	5.9382	0	PB
323	24	Female	Right	Yes	159	147	143	135	131	93	99	49	11	6.7	n	500	180	1	30	3.5	90	Eyes	1	0.3	111.653	168.949	4.98717	0	PB
323	24	Female	Right	Yes	159	147	143	135	131	93	99	49	11	6.7	n	500	5	1	159	3.5	90	Feet	1	0.3	75.8718	70.9027	5.02086	0	PB
323	24	Female	Right	Yes	159	147	143	135	131	93	99	49	11	6.7	n	500	10	1	30	3.5	0	Feet	1	0.3	82.4788	-16.2099	8.10689	0	PB
323	24	Female	Right	Yes	159	147	143	135	131	93	99	49	11	6.7	n	500	26	1	159	3.5	0	Feet	1	0.3	68.2162	19.1245	4.73724	0	PB
323	24	Female	Right	Yes	159	147	143	135	131	93	99	49	11	6.7	n	500	36	1	0	3.5	0	Feet	1	0.3	88.0516	-11.9064	6.6218	0	PB
323	24	Female	Right	Yes	159	147	143	135	131	93	99	49	11	6.7	n	500	37	1	119.25	3.5	0	Feet	1	0.3	71.8712	4.65745	5.60471	0	PB
323	24	Female	Right	Yes	159	147	143	135	131	93	99	49	11	6.7	n	500	38	1	119.25	3.5	180	Feet	1	0.3	76.9801	38.3182	5.58803	0	PB
323	24	Female	Right	Yes	159	147	143	135	131	93	99	49	11	6.7	n	500	39	1	133	3.5	0	Feet	1	0.3	74.8114	37.9822	5.5213	0	PB
323	24	Female	Right	Yes	159	147	143	135	131	93	99	49	11	6.7	n	500	61	1	0	3.5	90	Feet	1	0.3	100.27	63.4143	3.86982	0	PB
323	24	Female	Right	Yes	159	147	143	135	131	93	99	49	11	6.7	n	500	66	1	39.75	3.5	90	Feet	1	0.3	97.3708	85.026	4.187	0	PB
323	24	Female	Right	Yes	159	147	143	135	131	93	99	49	11	6.7	n	500	74	1	30	3.5	90	Feet	1	0.3	100.281	93.4847	6.80571	0	PB
323	24	Female	Right	Yes	159	147	143	135	131	93	99	49	11	6.7	n	500	76	1	39.75	3.5	180	Feet	1	0.3	91.6411	49.7775	4.73735	0	PB
323	24	Female	Right	Yes	159	147	143	135	131	93	99	49	11	6.7	n	500	91	1	79.5	3.5	180	Feet	1	0.3	83.5579	39.9807	7.58972	0	PB
323	24	Female	Right	Yes	159	147	143	135	131	93	99	49	11	6.7	n	500	143	1	0	3.5	180	Feet	1	0.3	87.3229	-16.3655	6.73914	0	PB
323	24	Female	Right	Yes	159	147	143	135	131	93	99	49	11	6.7	n	500	152	1	39.75	3.5	0	Feet	1	0.3	80.7732	-17.1056	5.70528	0	PB
323	24	Female	Right	Yes	159	147	143	135	131	93	99	49	11	6.7	n	500	158	1	79.5	3.5	0	Feet	1	0.3	73.7016	-22.8367	6.57182	0	PB
323	24	Female	Right	Yes	159	147	143	135	131	93	99	49	11	6.7	n	500	159	1	133	3.5	180	Feet	1	0.3	86.3756	110.83	5.75506	0	PB
323	24	Female	Right	Yes	159	147	143	135	131	93	99	49	11	6.7	n	500	169	1	159	3.5	180	Feet	1	0.3	83.8241	121.127	7.23949	0	PB
323	24	Female	Right	Yes	159	147	143	135	131	93	99	49	11	6.7	n	500	179	1	133	3.5	90	Feet	1	0.3	81.9717	83.6342	3.43604	0	PB
323	24	Female	Right	Yes	159	147	143	135	131	93	99	49	11	6.7	n	500	183	1	119.25	3.5	90	Feet	1	0.3	86.3807	97.1116	5.05437	0	PB
323	24	Female	Right	Yes	159	147	143	135	131	93	99	49	11	6.7	n	500	186	1	30	3.5	180	Feet	1	0.3	102.602	108.244	5.62136	0	PB
323	24	Female	Right	Yes	159	147	143	135	131	93	99	49	11	6.7	n	500	188	1	79.5	3.5	90	Feet	1	0.3	89.5517	76.7614	5.45441	0	PB
323	24	Female	Right	Yes	159	147	143	135	131	93	99	49	11	6.7	n	500	3	1	133	3.5	0	Hips	1	0.3	75.284	41.0748	7.83974	0	PB
323	24	Female	Right	Yes	159	147	143	135	131	93	99	49	11	6.7	n	500	17	1	133	3.5	90	Hips	1	0.3	83.7022	94.3735	5.28758	0	PB
323	24	Female	Right	Yes	159	147	143	135	131	93	99	49	11	6.7	n	500	20	1	159	3.5	90	Hips	1	0.3	75.6567	69.5043	7.82311	0	PB
323	24	Female	Right	Yes	159	147	143	135	131	93	99	49	11	6.7	n	500	25	1	30	3.5	90	Hips	1	0.3	106.693	134.96	6.25491	0	PB
323	24	Female	Right	Yes	159	147	143	135	131	93	99	49	11	6.7	n	500	78	1	159	3.5	180	Hips	1	0.3	82.93	115.591	6.88925	0	PB
323	24	Female	Right	Yes	159	147	143	135	131	93	99	49	11	6.7	n	500	81	1	119.25	3.5	180	Hips	1	0.3	86.8898	100.232	5.55465	0	PB
323	24	Female	Right	Yes	159	147	143	135	131	93	99	49	11	6.7	n	500	83	1	39.75	3.5	180	Hips	1	0.3	103.878	126.226	6.82246	0	PB
323	24	Female	Right	Yes	159	147	143	135	131	93	99	49	11	6.7	n	500	89	1	119.25	3.5	0	Hips	1	0.3	88.5031	110.104	6.57219	0	PB
323	24	Female	Right	Yes	159	147	143	135	131	93	99	49	11	6.7	n	500	90	1	79.5	3.5	180	Hips	1	0.3	92.5415	95.0352	5.82125	0	PB
323	24	Female	Right	Yes	159	147	143	135	131	93	99	49	11	6.7	n	500	93	1	159	3.5	0	Hips	1	0.3	69.2147	26.1501	7.6231	0	PB
323	24	Female	Right	Yes	159	147	143	135	131	93	99	49	11	6.7	n	500	104	1	39.75	3.5	90	Hips	1	0.3	106.114	140.865	9.32425	0	PB
323	24	Female	Right	Yes	159	147	143	135	131	93	99	49	11	6.7	n	500	105	1	79.5	3.5	0	Hips	1	0.3	92.8824	97.1223	7.08903	0	PB
323	24	Female	Right	Yes	159	147	143	135	131	93	99	49	11	6.7	n	500	108	1	0	3.5	0	Hips	1	0.3	108.871	119.638	7.22265	0	PB
323	24	Female	Right	Yes	159	147	143	135	131	93	99	49	11	6.7	n	500	116	1	30	3.5	0	Hips	1	0.3	102.863	109.921	5.55457	0	PB
323	24	Female	Right	Yes	159	147	143	135	131	93	99	49	11	6.7	n	500	122	1	0	3.5	180	Hips	1	0.3	111.448	137.498	9.07427	0	PB
323	24	Female	Right	Yes	159	147	143	135	131	93	99	49	11	6.7	n	500	134	1	39.75	3.5	0	Hips	1	0.3	107.318	148.885	9.05738	0	PB
323	24	Female	Right	Yes	159	147	143	135	131	93	99	49	11	6.7	n	500	140	1	0	3.5	90	Hips	1	0.3	112.372	144.062	2.95224	0	PB
323	24	Female	Right	Yes	159	147	143	135	131	93	99	49	11	6.7	n	500	141	1	119.25	3.5	90	Hips	1	0.3	91.6481	129.321	4.52004	0	PB
323	24	Female	Right	Yes	159	147	143	135	131	93	99	49	11	6.7	n	500	149	1	79.5	3.5	90	Hips	1	0.3	97.8707	127.884	6.47194	0	PB
323	24	Female	Right	Yes	159	147	143	135	131	93	99	49	11	6.7	n	500	163	1	30	3.5	180	Hips	1	0.3	110.114	158.18	7.77318	0	PB
323	24	Female	Right	Yes	159	147	143	135	131	93	99	49	11	6.7	n	500	187	1	133	3.5	180	Hips	1	0.3	86.9862	114.573	6.98925	0	PB
323	24	Female	Right	Yes	159	147	143	135	131	93	99	49	11	6.7	n	500	19	1	119.25	3.5	0	Knee	1	0.3	74.0779	19.4037	5.97151	0	PB
323	24	Female	Right	Yes	159	147	143	135	131	93	99	49	11	6.7	n	500	45	1	159	3.5	0	Knee	1	0.3	80.1216	98.0515	8.14034	0	PB
323	24	Female	Right	Yes	159	147	143	135	131	93	99	49	11	6.7	n	500	70	1	39.75	3.5	180	Knee	1	0.3	103.015	120.648	7.07263	0	PB
323	24	Female	Right	Yes	159	147	143	135	131	93	99	49	11	6.7	n	500	71	1	0	3.5	180	Knee	1	0.3	109.262	122.309	6.43875	0	PB
323	24	Female	Right	Yes	159	147	143	135	131	93	99	49	11	6.7	n	500	80	1	30	3.5	180	Knee	1	0.3	101.88	103.627	8.00638	0	PB
323	24	Female	Right	Yes	159	147	143	135	131	93	99	49	11	6.7	n	500	92	1	119.25	3.5	90	Knee	1	0.3	86.7051	99.1003	6.52222	0	PB
323	24	Female	Right	Yes	159	147	143	135	131	93	99	49	11	6.7	n	500	94	1	133	3.5	180	Knee	1	0.3	83.0237	90.1725	7.57308	0	PB
323	24	Female	Right	Yes	159	147	143	135	131	93	99	49	11	6.7	n	500	95	1	79.5	3.5	180	Knee	1	0.3	94.349	106.118	5.38788	0	PB
323	24	Female	Right	Yes	159	147	143	135	131	93	99	49	11	6.7	n	500	96	1	39.75	3.5	90	Knee	1	0.3	101.188	108.978	4.4871	0	PB
323	24	Female	Right	Yes	159	147	143	135	131	93	99	49	11	6.7	n	500	98	1	79.5	3.5	0	Knee	1	0.3	78.5156	8.39094	6.1886	0	PB
323	24	Female	Right	Yes	159	147	143	135	131	93	99	49	11	6.7	n	500	100	1	30	3.5	90	Knee	1	0.3	103.495	113.998	3.71984	0	PB
323	24	Female	Right	Yes	159	147	143	135	131	93	99	49	11	6.7	n	500	102	1	133	3.5	90	Knee	1	0.3	84.2737	97.9031	4.35337	0	PB
323	24	Female	Right	Yes	159	147	143	135	131	93	99	49	11	6.7	n	500	109	1	79.5	3.5	90	Knee	1	0.3	90	79.5001	4.15312	0	PB
323	24	Female	Right	Yes	159	147	143	135	131	93	99	49	11	6.7	n	500	113	1	39.75	3.5	0	Knee	1	0.3	96.2768	78.2472	5.92191	0	PB
323	24	Female	Right	Yes	159	147	143	135	131	93	99	49	11	6.7	n	500	117	1	159	3.5	90	Knee	1	0.3	81.6228	107.459	4.06989	0	PB
323	24	Female	Right	Yes	159	147	143	135	131	93	99	49	11	6.7	n	500	128	1	30	3.5	0	Knee	1	0.3	102.826	109.683	8.54054	0	PB
323	24	Female	Right	Yes	159	147	143	135	131	93	99	49	11	6.7	n	500	135	1	159	3.5	180	Knee	1	0.3	83.0063	116.064	7.47286	0	PB
323	24	Female	Right	Yes	159	147	143	135	131	93	99	49	11	6.7	n	500	142	1	0	3.5	0	Knee	1	0.3	102.239	75.9237	6.32201	0	PB
323	24	Female	Right	Yes	159	147	143	135	131	93	99	49	11	6.7	n	500	147	1	133	3.5	0	Knee	1	0.3	80.917	77.0455	5.13779	0	PB
323	24	Female	Right	Yes	159	147	143	135	131	93	99	49	11	6.7	n	500	168	1	0	3.5	90	Knee	1	0.3	112.555	145.372	3.96974	0	PB
323	24	Female	Right	Yes	159	147	143	135	131	93	99	49	11	6.7	n	500	177	1	119.25	3.5	180	Knee	1	0.3	88.4189	109.589	5.82148	0	PB
323	24	Female	Right	Yes	159	147	143	135	131	93	99	49	11	6.7	n	500	4	1	0	3.5	180	Nose	1	0.3	118.388	189.147	5.93805	0	PB
323	24	Female	Right	Yes	159	147	143	135	131	93	99	49	11	6.7	n	500	23	1	79.5	3.5	0	Nose	1	0.3	106.631	184.044	5.48784	0	PB
323	24	Female	Right	Yes	159	147	143	135	131	93	99	49	11	6.7	n	500	32	1	79.5	3.5	90	Nose	1	0.3	105.865	178.972	3.2192	0	PB
323	24	Female	Right	Yes	159	147	143	135	131	93	99	49	11	6.7	n	500	40	1	39.75	3.5	90	Nose	1	0.3	115.819	209.09	3.78652	0	PB
323	24	Female	Right	Yes	159	147	143	135	131	93	99	49	11	6.7	n	500	41	1	79.5	3.5	180	Nose	1	0.3	106.554	183.535	4.83726	0	PB
323	24	Female	Right	Yes	159	147	143	135	131	93	99	49	11	6.7	n	500	82	1	119.25	3.5	90	Nose	1	0.3	94.6225	147.548	2.86896	0	PB
323	24	Female	Right	Yes	159	147	143	135	131	93	99	49	11	6.7	n	500	97	1	30	3.5	0	Nose	1	0.3	110.079	157.938	6.58853	0	PB
323	24	Female	Right	Yes	159	147	143	135	131	93	99	49	11	6.7	n	500	103	1	119.25	3.5	180	Nose	1	0.3	92.4393	134.16	5.3876	0	PB
323	24	Female	Right	Yes	159	147	143	135	131	93	99	49	11	6.7	n	500	111	1	133	3.5	90	Nose	1	0.3	89.76	131.534	4.97104	0	PB
323	24	Female	Right	Yes	159	147	143	135	131	93	99	49	11	6.7	n	500	115	1	39.75	3.5	0	Nose	1	0.3	106.535	143.661	6.17179	0	PB
323	24	Female	Right	Yes	159	147	143	135	131	93	99	49	11	6.7	n	500	127	1	159	3.5	90	Nose	1	0.3	86.3432	136.631	4.43714	0	PB
323	24	Female	Right	Yes	159	147	143	135	131	93	99	49	11	6.7	n	500	131	1	133	3.5	0	Nose	1	0.3	93.4353	154.01	8.24015	0	PB
323	24	Female	Right	Yes	159	147	143	135	131	93	99	49	11	6.7	n	500	132	1	0	3.5	90	Nose	1	0.3	113.551	152.554	4.75426	0	PB
323	24	Female	Right	Yes	159	147	143	135	131	93	99	49	11	6.7	n	500	133	1	30	3.5	90	Nose	1	0.3	108.236	145.316	3.50332	0	PB
323	24	Female	Right	Yes	159	147	143	135	131	93	99	49	11	6.7	n	500	136	1	30	3.5	180	Nose	1	0.3	110.161	158.507	6.67241	0	PB
323	24	Female	Right	Yes	159	147	143	135	131	93	99	49	11	6.7	n	500	145	1	39.75	3.5	180	Nose	1	0.3	107.614	150.872	5.60479	0	PB
323	24	Female	Right	Yes	159	147	143	135	131	93	99	49	11	6.7	n	500	160	1	0	3.5	0	Nose	1	0.3	111.34	136.743	6.43845	0	PB
323	24	Female	Right	Yes	159	147	143	135	131	93	99	49	11	6.7	n	500	161	1	133	3.5	180	Nose	1	0.3	87.1137	115.354	5.67134	0	PB
323	24	Female	Right	Yes	159	147	143	135	131	93	99	49	11	6.7	n	500	162	1	119.25	3.5	0	Nose	1	0.3	92.3761	133.773	4.80394	0	PB
323	24	Female	Right	Yes	159	147	143	135	131	93	99	49	11	6.7	n	500	167	1	159	3.5	180	Nose	1	0.3	86.5427	137.855	7.03903	0	PB
323	24	Female	Right	Yes	159	147	143	135	131	93	99	49	11	6.7	n	500	173	1	159	3.5	0	Nose	1	0.3	85.3221	130.361	6.73855	0	PB
323	24	Female	Right	Yes	159	147	143	135	131	93	99	49	11	6.7	n	500	27	1	133	3.5	180	Shou	1	0.3	84.3291	98.2446	8.50724	0	PB
323	24	Female	Right	Yes	159	147	143	135	131	93	99	49	11	6.7	n	500	29	1	39.75	3.5	180	Shou	1	0.3	113.494	191.893	5.38777	0	PB
323	24	Female	Right	Yes	159	147	143	135	131	93	99	49	11	6.7	n	500	31	1	159	3.5	180	Shou	1	0.3	82.3925	112.253	6.63905	0	PB
323	24	Female	Right	Yes	159	147	143	135	131	93	99	49	11	6.7	n	500	35	1	79.5	3.5	0	Shou	1	0.3	102.694	158.338	6.02183	0	PB
323	24	Female	Right	Yes	159	147	143	135	131	93	99	49	11	6.7	n	500	53	1	39.75	3.5	90	Shou	1	0.3	105.583	137.361	5.5045	0	PB
323	24	Female	Right	Yes	159	147	143	135	131	93	99	49	11	6.7	n	500	62	1	30	3.5	180	Shou	1	0.3	108.743	148.764	6.40503	0	PB
323	24	Female	Right	Yes	159	147	143	135	131	93	99	49	11	6.7	n	500	63	1	133	3.5	90	Shou	1	0.3	87.3872	117.028	3.26949	0	PB
323	24	Female	Right	Yes	159	147	143	135	131	93	99	49	11	6.7	n	500	64	1	119.25	3.5	90	Shou	1	0.3	89.8135	118.111	3.56968	0	PB
323	24	Female	Right	Yes	159	147	143	135	131	93	99	49	11	6.7	n	500	72	1	119.25	3.5	180	Shou	1	0.3	90.1958	120.446	7.28949	0	PB
323	24	Female	Right	Yes	159	147	143	135	131	93	99	49	11	6.7	n	500	77	1	0	3.5	90	Shou	1	0.3	112.144	142.435	5.9714	0	PB
323	24	Female	Right	Yes	159	147	143	135	131	93	99	49	11	6.7	n	500	79	1	0	3.5	0	Shou	1	0.3	110.606	131.595	6.30541	0	PB
323	24	Female	Right	Yes	159	147	143	135	131	93	99	49	11	6.7	n	500	118	1	79.5	3.5	90	Shou	1	0.3	102.361	156.201	6.33866	0	PB
323	24	Female	Right	Yes	159	147	143	135	131	93	99	49	11	6.7	n	500	120	1	30	3.5	0	Shou	1	0.3	109.816	156.116	6.45522	0	PB
323	24	Female	Right	Yes	159	147	143	135	131	93	99	49	11	6.7	n	500	124	1	79.5	3.5	180	Shou	1	0.3	101.243	149.072	7.55609	0	PB
323	24	Female	Right	Yes	159	147	143	135	131	93	99	49	11	6.7	n	500	138	1	159	3.5	90	Shou	1	0.3	85.8227	133.437	5.02097	0	PB
323	24	Female	Right	Yes	159	147	143	135	131	93	99	49	11	6.7	n	500	150	1	119.25	3.5	0	Shou	1	0.3	90.3717	121.52	5.95462	0	PB
323	24	Female	Right	Yes	159	147	143	135	131	93	99	49	11	6.7	n	500	151	1	159	3.5	0	Shou	1	0.3	79.4154	93.5964	5.65454	0	PB
323	24	Female	Right	Yes	159	147	143	135	131	93	99	49	11	6.7	n	500	153	1	133	3.5	0	Shou	1	0.3	88.0144	120.866	6.95587	0	PB
323	24	Female	Right	Yes	159	147	143	135	131	93	99	49	11	6.7	n	500	157	1	0	3.5	180	Shou	1	0.3	114.718	161.117	6.07187	0	PB
323	24	Female	Right	Yes	159	147	143	135	131	93	99	49	11	6.7	n	500	171	1	39.75	3.5	0	Shou	1	0.3	111.141	175.093	5.47123	0	PB
323	24	Female	Right	Yes	159	147	143	135	131	93	99	49	11	6.7	n	500	184	1	30	3.5	90	Shou	1	0.3	110.578	161.405	3.68622	0	PB
323	24	Female	Right	Yes	159	147	143	135	131	93	99	49	11	6.7	n	500	11	1	79.5	3.5	0	Topo	1	0.3	109.104	200.725	6.50522	0	PB
323	24	Female	Right	Yes	159	147	143	135	131	93	99	49	11	6.7	n	500	22	1	0	3.5	90	Topo	1	0.3	118.657	191.276	4.03674	0	PB
323	24	Female	Right	Yes	159	147	143	135	131	93	99	49	11	6.7	n	500	57	1	119.25	3.5	0	Topo	1	0.3	101.31	189.249	4.90419	0	PB
323	24	Female	Right	Yes	159	147	143	135	131	93	99	49	11	6.7	n	500	59	1	39.75	3.5	180	Topo	1	0.3	120.251	243.877	5.55422	0	PB
323	24	Female	Right	Yes	159	147	143	135	131	93	99	49	11	6.7	n	500	60	1	30	3.5	180	Topo	1	0.3	127.643	299.956	4.7361	0	PB
323	24	Female	Right	Yes	159	147	143	135	131	93	99	49	11	6.7	n	500	67	1	39.75	3.5	0	Topo	1	0.3	118.253	227.833	6.37185	0	PB
323	24	Female	Right	Yes	159	147	143	135	131	93	99	49	11	6.7	n	500	101	1	133	3.5	90	Topo	1	0.3	97.999	182.183	4.72051	0	PB
323	24	Female	Right	Yes	159	147	143	135	131	93	99	49	11	6.7	n	500	110	1	119.25	3.5	90	Topo	1	0.3	98.1595	169.433	4.60392	0	PB
323	24	Female	Right	Yes	159	147	143	135	131	93	99	49	11	6.7	n	500	114	1	30	3.5	90	Topo	1	0.3	111.471	167.665	4.77057	0	PB
323	24	Female	Right	Yes	159	147	143	135	131	93	99	49	11	6.7	n	500	121	1	79.5	3.5	180	Topo	1	0.3	106.135	180.751	6.92246	0	PB
323	24	Female	Right	Yes	159	147	143	135	131	93	99	49	11	6.7	n	500	125	1	159	3.5	180	Topo	1	0.3	85.7168	132.787	6.37222	0	PB
323	24	Female	Right	Yes	159	147	143	135	131	93	99	49	11	6.7	n	500	130	1	79.5	3.5	90	Topo	1	0.3	108.21	194.639	4.17011	0	PB
323	24	Female	Right	Yes	159	147	143	135	131	93	99	49	11	6.7	n	500	146	1	39.75	3.5	90	Topo	1	0.3	114.682	200.599	5.63799	0	PB
323	24	Female	Right	Yes	159	147	143	135	131	93	99	49	11	6.7	n	500	148	1	159	3.5	0	Topo	1	0.3	86.7855	139.343	6.25521	0	PB
323	24	Female	Right	Yes	159	147	143	135	131	93	99	49	11	6.7	n	500	166	1	0	3.5	180	Topo	1	0.3	120.494	206.119	6.23869	0	PB
323	24	Female	Right	Yes	159	147	143	135	131	93	99	49	11	6.7	n	500	172	1	119.25	3.5	180	Topo	1	0.3	102.885	199.318	6.5052	0	PB
323	24	Female	Right	Yes	159	147	143	135	131	93	99	49	11	6.7	n	500	174	1	133	3.5	0	Topo	1	0.3	96.1886	170.952	5.27118	0	PB
323	24	Female	Right	Yes	159	147	143	135	131	93	99	49	11	6.7	n	500	178	1	30	3.5	0	Topo	1	0.3	110.573	161.369	6.47201	0	PB
323	24	Female	Right	Yes	159	147	143	135	131	93	99	49	11	6.7	n	500	182	1	0	3.5	0	Topo	1	0.3	116.687	175.933	6.18849	0	PB
323	24	Female	Right	Yes	159	147	143	135	131	93	99	49	11	6.7	n	500	185	1	133	3.5	180	Topo	1	0.3	96.3585	172.002	6.85578	0	PB
323	24	Female	Right	Yes	159	147	143	135	131	93	99	49	11	6.7	n	500	189	1	159	3.5	90	Topo	1	0.3	88.1225	147.527	10.2583	0	PB
323	24	Female	Right	Yes	159	147	143	135	131	93	99	49	11	6.7	n	500	1	1	79.5	3.5	90	Wais	1	0.3	94.0453	104.252	6.18843	0	PB
323	24	Female	Right	Yes	159	147	143	135	131	93	99	49	11	6.7	n	500	6	1	159	3.5	180	Wais	1	0.3	81.2294	105.001	7.40655	0	PB
323	24	Female	Right	Yes	159	147	143	135	131	93	99	49	11	6.7	n	500	7	1	79.5	3.5	0	Wais	1	0.3	94.975	109.968	4.83737	0	PB
323	24	Female	Right	Yes	159	147	143	135	131	93	99	49	11	6.7	n	500	9	1	119.25	3.5	180	Wais	1	0.3	81.0594	64.1876	5.70483	0	PB
323	24	Female	Right	Yes	159	147	143	135	131	93	99	49	11	6.7	n	500	14	1	79.5	3.5	180	Wais	1	0.3	90.4503	82.2507	6.32195	0	PB
323	24	Female	Right	Yes	159	147	143	135	131	93	99	49	11	6.7	n	500	30	1	119.25	3.5	90	Wais	1	0.3	86.7852	99.5914	4.32053	0	PB
323	24	Female	Right	Yes	159	147	143	135	131	93	99	49	11	6.7	n	500	43	1	133	3.5	180	Wais	1	0.3	87.3214	116.626	6.45562	0	PB
323	24	Female	Right	Yes	159	147	143	135	131	93	99	49	11	6.7	n	500	46	1	0	3.5	0	Wais	1	0.3	108.165	114.839	6.37202	0	PB
323	24	Female	Right	Yes	159	147	143	135	131	93	99	49	11	6.7	n	500	48	1	30	3.5	180	Wais	1	0.3	104.993	123.737	5.65431	0	PB
323	24	Female	Right	Yes	159	147	143	135	131	93	99	49	11	6.7	n	500	51	1	39.75	3.5	0	Wais	1	0.3	104.815	132.321	6.55571	0	PB
323	24	Female	Right	Yes	159	147	143	135	131	93	99	49	11	6.7	n	500	58	1	0	3.5	90	Wais	1	0.3	111.091	134.993	6.28841	0	PB
323	24	Female	Right	Yes	159	147	143	135	131	93	99	49	11	6.7	n	500	84	1	39.75	3.5	90	Wais	1	0.3	106.681	144.629	4.28717	0	PB
323	24	Female	Right	Yes	159	147	143	135	131	93	99	49	11	6.7	n	500	87	1	159	3.5	90	Wais	1	0.3	82.1742	110.895	4.11995	0	PB
323	24	Female	Right	Yes	159	147	143	135	131	93	99	49	11	6.7	n	500	88	1	39.75	3.5	180	Wais	1	0.3	106.334	142.321	6.62214	0	PB
323	24	Female	Right	Yes	159	147	143	135	131	93	99	49	11	6.7	n	500	112	1	30	3.5	90	Wais	1	0.3	107.056	137.381	5.55481	0	PB
323	24	Female	Right	Yes	159	147	143	135	131	93	99	49	11	6.7	n	500	129	1	30	3.5	0	Wais	1	0.3	107.575	140.861	5.15422	0	PB
323	24	Female	Right	Yes	159	147	143	135	131	93	99	49	11	6.7	n	500	139	1	119.25	3.5	0	Wais	1	0.3	90.2538	120.8	5.10421	0	PB
323	24	Female	Right	Yes	159	147	143	135	131	93	99	49	11	6.7	n	500	154	1	159	3.5	0	Wais	1	0.3	80.6639	101.459	6.68916	0	PB
323	24	Female	Right	Yes	159	147	143	135	131	93	99	49	11	6.7	n	500	165	1	0	3.5	180	Wais	1	0.3	110.321	129.616	5.20442	0	PB
323	24	Female	Right	Yes	159	147	143	135	131	93	99	49	11	6.7	n	500	175	1	133	3.5	0	Wais	1	0.3	88.054	121.108	6.17156	0	PB
323	24	Female	Right	Yes	159	147	143	135	131	93	99	49	11	6.7	n	500	181	1	133	3.5	90	Wais	1	0.3	88.5045	123.862	5.68827	0	PB
324	24	Female	Right	Yes	159	147	143	135	131	93	99	49	11	6.7	w	500	3	1	133	3.5	90	Chin	1	0.3	89.5518	130.262	4.5329	7	HB
324	24	Female	Right	Yes	159	147	143	135	131	93	99	49	11	6.7	w	500	5	1	119.25	3.5	90	Chin	1	0.3	88.6732	111.143	2.46682	8	HB
324	24	Female	Right	Yes	159	147	143	135	131	93	99	49	11	6.7	w	500	13	1	30	3.5	90	Chin	1	0.3	113.796	184.343	4.61327	9	HB
324	24	Female	Right	Yes	159	147	143	135	131	93	99	49	11	6.7	w	500	23	1	119.25	3.5	180	Chin	1	0.3	92.5332	134.735	5.09316	9	HB
324	24	Female	Right	Yes	159	147	143	135	131	93	99	49	11	6.7	w	500	57	1	159	3.5	0	Chin	1	0.3	81.8408	108.819	6.34633	7	HB
324	24	Female	Right	Yes	159	147	143	135	131	93	99	49	11	6.7	w	500	60	1	30	3.5	180	Chin	1	0.3	111.105	165.085	7.07975	6	HB
324	24	Female	Right	Yes	159	147	143	135	131	93	99	49	11	6.7	w	500	61	1	79.5	3.5	0	Chin	1	0.3	103.039	160.553	4.05269	7	HB
324	24	Female	Right	Yes	159	147	143	135	131	93	99	49	11	6.7	w	500	74	1	39.75	3.5	180	Chin	1	0.3	108.04	153.742	4.63966	5	HB
324	24	Female	Right	Yes	159	147	143	135	131	93	99	49	11	6.7	w	500	87	1	133	3.5	0	Chin	1	0.3	86.5679	112.009	5.85361	6	HB
324	24	Female	Right	Yes	159	147	143	135	131	93	99	49	11	6.7	w	500	96	1	133	3.5	180	Chin	1	0.3	85.5166	105.557	5.57299	4	HB
324	24	Female	Right	Yes	159	147	143	135	131	93	99	49	11	6.7	w	500	104	1	79.5	3.5	180	Chin	1	0.3	103.596	164.151	4.93307	6	HB
324	24	Female	Right	Yes	159	147	143	135	131	93	99	49	11	6.7	w	500	112	1	39.75	3.5	0	Chin	1	0.3	100.713	105.965	5.50645	5	HB
324	24	Female	Right	Yes	159	147	143	135	131	93	99	49	11	6.7	w	500	117	1	159	3.5	180	Chin	1	0.3	82.5293	113.103	4.49319	6	HB
324	24	Female	Right	Yes	159	147	143	135	131	93	99	49	11	6.7	w	500	123	1	79.5	3.5	90	Chin	1	0.3	98.2144	130.026	6.29311	5	HB
324	24	Female	Right	Yes	159	147	143	135	131	93	99	49	11	6.7	w	500	124	1	0	3.5	0	Chin	1	0.3	111.894	140.657	5.54208	5	HB
324	24	Female	Right	Yes	159	147	143	135	131	93	99	49	11	6.7	w	500	133	1	0	3.5	90	Chin	1	0.3	113.589	152.833	3.64001	5	HB
324	24	Female	Right	Yes	159	147	143	135	131	93	99	49	11	6.7	w	500	135	1	0	3.5	180	Chin	1	0.3	113.351	151.106	4.59969	4	HB
324	24	Female	Right	Yes	159	147	143	135	131	93	99	49	11	6.7	w	500	154	1	119.25	3.5	0	Chin	1	0.3	87.1935	102.092	6.2668	6	HB
324	24	Female	Right	Yes	159	147	143	135	131	93	99	49	11	6.7	w	500	159	1	39.75	3.5	90	Chin	1	0.3	108.43	156.386	5.47956	5	HB
324	24	Female	Right	Yes	159	147	143	135	131	93	99	49	11	6.7	w	500	177	1	30	3.5	0	Chin	1	0.3	110.345	159.779	4.88021	7	HB
324	24	Female	Right	Yes	159	147	143	135	131	93	99	49	11	6.7	w	500	189	1	159	3.5	90	Chin	1	0.3	84.8435	127.416	5.78658	5	HB
324	24	Female	Right	Yes	159	147	143	135	131	93	99	49	11	6.7	w	500	8	1	119.25	3.5	0	Eyes	1	0.3	91.918	130.971	5.88005	8	HB
324	24	Female	Right	Yes	159	147	143	135	131	93	99	49	11	6.7	w	500	10	1	119.25	3.5	180	Eyes	1	0.3	94.0484	144.021	6.73327	7	HB
324	24	Female	Right	Yes	159	147	143	135	131	93	99	49	11	6.7	w	500	15	1	39.75	3.5	180	Eyes	1	0.3	109.113	161.04	4.92012	7	HB
324	24	Female	Right	Yes	159	147	143	135	131	93	99	49	11	6.7	w	500	17	1	133	3.5	180	Eyes	1	0.3	91.8326	144.198	5.46647	9	HB
324	24	Female	Right	Yes	159	147	143	135	131	93	99	49	11	6.7	w	500	21	1	119.25	3.5	90	Eyes	1	0.3	97.3801	164.583	2.27981	8	HB
324	24	Female	Right	Yes	159	147	143	135	131	93	99	49	11	6.7	w	500	28	1	159	3.5	0	Eyes	1	0.3	74.4391	61.5356	3.60047	6	HB
324	24	Female	Right	Yes	159	147	143	135	131	93	99	49	11	6.7	w	500	40	1	0	3.5	180	Eyes	1	0.3	113.421	151.609	4.37291	5	HB
324	24	Female	Right	Yes	159	147	143	135	131	93	99	49	11	6.7	w	500	47	1	79.5	3.5	90	Eyes	1	0.3	98.6853	132.965	5.05312	6	HB
324	24	Female	Right	Yes	159	147	143	135	131	93	99	49	11	6.7	w	500	49	1	0	3.5	90	Eyes	1	0.3	115.46	166.645	6.35954	4	HB
324	24	Female	Right	Yes	159	147	143	135	131	93	99	49	11	6.7	w	500	73	1	159	3.5	180	Eyes	1	0.3	83.7143	120.448	4.67998	6	HB
324	24	Female	Right	Yes	159	147	143	135	131	93	99	49	11	6.7	w	500	76	1	30	3.5	0	Eyes	1	0.3	115.667	198.198	5.06659	5	HB
324	24	Female	Right	Yes	159	147	143	135	131	93	99	49	11	6.7	w	500	77	1	133	3.5	90	Eyes	1	0.3	92.2419	146.702	3.17343	5	HB
324	24	Female	Right	Yes	159	147	143	135	131	93	99	49	11	6.7	w	500	92	1	0	3.5	0	Eyes	1	0.3	112.024	141.583	5.1999	4	HB
324	24	Female	Right	Yes	159	147	143	135	131	93	99	49	11	6.7	w	500	97	1	79.5	3.5	0	Eyes	1	0.3	105.218	174.71	4.86652	4	HB
324	24	Female	Right	Yes	159	147	143	135	131	93	99	49	11	6.7	w	500	122	1	39.75	3.5	90	Eyes	1	0.3	113.912	194.938	5.53292	6	HB
324	24	Female	Right	Yes	159	147	143	135	131	93	99	49	11	6.7	w	500	146	1	159	3.5	90	Eyes	1	0.3	87.0415	140.912	3.95967	3	HB
324	24	Female	Right	Yes	159	147	143	135	131	93	99	49	11	6.7	w	500	165	1	30	3.5	90	Eyes	1	0.3	106.019	130.489	4.14638	4	HB
324	24	Female	Right	Yes	159	147	143	135	131	93	99	49	11	6.7	w	500	171	1	133	3.5	0	Eyes	1	0.3	89.8766	132.246	4.47954	6	HB
324	24	Female	Right	Yes	159	147	143	135	131	93	99	49	11	6.7	w	500	173	1	39.75	3.5	0	Eyes	1	0.3	100.455	104.337	6.07968	4	HB
324	24	Female	Right	Yes	159	147	143	135	131	93	99	49	11	6.7	w	500	174	1	30	3.5	180	Eyes	1	0.3	111.565	168.33	5.00003	6	HB
324	24	Female	Right	Yes	159	147	143	135	131	93	99	49	11	6.7	w	500	183	1	79.5	3.5	180	Eyes	1	0.3	100.405	143.769	5.90638	6	HB
324	24	Female	Right	Yes	159	147	143	135	131	93	99	49	11	6.7	w	500	7	1	133	3.5	180	Feet	1	0.3	80.8198	76.4366	5.26674	8	HB
324	24	Female	Right	Yes	159	147	143	135	131	93	99	49	11	6.7	w	500	9	1	0	3.5	180	Feet	1	0.3	104.347	89.5196	6.73327	-3	HB
324	24	Female	Right	Yes	159	147	143	135	131	93	99	49	11	6.7	w	500	36	1	30	3.5	90	Feet	1	0.3	96.5249	70.0317	4.85233	3	HB
324	24	Female	Right	Yes	159	147	143	135	131	93	99	49	11	6.7	w	500	39	1	159	3.5	90	Feet	1	0.3	78.0612	84.9957	4.61305	7	HB
324	24	Female	Right	Yes	159	147	143	135	131	93	99	49	11	6.7	w	500	45	1	159	3.5	180	Feet	1	0.3	75.2354	66.7575	6.63949	9	HB
324	24	Female	Right	Yes	159	147	143	135	131	93	99	49	11	6.7	w	500	58	1	79.5	3.5	0	Feet	1	0.3	88.2022	68.5142	6.34645	6	HB
324	24	Female	Right	Yes	159	147	143	135	131	93	99	49	11	6.7	w	500	63	1	119.25	3.5	90	Feet	1	0.3	77.0292	38.6342	4.22672	6	HB
324	24	Female	Right	Yes	159	147	143	135	131	93	99	49	11	6.7	w	500	71	1	79.5	3.5	180	Feet	1	0.3	88.5172	70.4399	4.24014	4	HB
324	24	Female	Right	Yes	159	147	143	135	131	93	99	49	11	6.7	w	500	82	1	79.5	3.5	90	Feet	1	0.3	84.0346	42.927	5.13302	5	HB
324	24	Female	Right	Yes	159	147	143	135	131	93	99	49	11	6.7	w	500	86	1	119.25	3.5	180	Feet	1	0.3	79.9821	57.423	4.97229	6	HB
324	24	Female	Right	Yes	159	147	143	135	131	93	99	49	11	6.7	w	500	98	1	30	3.5	0	Feet	1	0.3	74.4682	-67.273	6.63941	4	HB
324	24	Female	Right	Yes	159	147	143	135	131	93	99	49	11	6.7	w	500	99	1	0	3.5	0	Feet	1	0.3	68.554	-137.488	4.01348	4	HB
324	24	Female	Right	Yes	159	147	143	135	131	93	99	49	11	6.7	w	500	111	1	159	3.5	0	Feet	1	0.3	71.0493	38.822	5.20008	6	HB
324	24	Female	Right	Yes	159	147	143	135	131	93	99	49	11	6.7	w	500	116	1	119.25	3.5	0	Feet	1	0.3	69.4783	-11.7609	4.26795	6	HB
324	24	Female	Right	Yes	159	147	143	135	131	93	99	49	11	6.7	w	500	120	1	39.75	3.5	0	Feet	1	0.3	73.2833	-65.3665	4.77293	4	HB
324	24	Female	Right	Yes	159	147	143	135	131	93	99	49	11	6.7	w	500	128	1	133	3.5	90	Feet	1	0.3	74.8983	38.5517	3.07976	6	HB
324	24	Female	Right	Yes	159	147	143	135	131	93	99	49	11	6.7	w	500	134	1	0	3.5	90	Feet	1	0.3	103.985	87.1694	6.86646	8	HB
324	24	Female	Right	Yes	159	147	143	135	131	93	99	49	11	6.7	w	500	170	1	39.75	3.5	90	Feet	1	0.3	79.0617	-27.8923	5.04004	0	HB
324	24	Female	Right	Yes	159	147	143	135	131	93	99	49	11	6.7	w	500	179	1	133	3.5	0	Feet	1	0.3	66.2855	-20.7452	4.78651	8	HB
324	24	Female	Right	Yes	159	147	143	135	131	93	99	49	11	6.7	w	500	180	1	39.75	3.5	180	Feet	1	0.3	94.6872	68.4467	5.50671	5	HB
324	24	Female	Right	Yes	159	147	143	135	131	93	99	49	11	6.7	w	500	184	1	30	3.5	180	Feet	1	0.3	96.7361	71.3389	7.10684	5	HB
324	24	Female	Right	Yes	159	147	143	135	131	93	99	49	11	6.7	w	500	25	1	30	3.5	180	Hips	1	0.3	106.534	133.901	5.87968	9	HB
324	24	Female	Right	Yes	159	147	143	135	131	93	99	49	11	6.7	w	500	30	1	119.25	3.5	180	Hips	1	0.3	87.3731	103.192	5.35977	6	HB
324	24	Female	Right	Yes	159	147	143	135	131	93	99	49	11	6.7	w	500	35	1	30	3.5	0	Hips	1	0.3	100.079	92.2117	7.5862	1	HB
324	24	Female	Right	Yes	159	147	143	135	131	93	99	49	11	6.7	w	500	43	1	0	3.5	0	Hips	1	0.3	105.513	97.1524	5.30628	2	HB
324	24	Female	Right	Yes	159	147	143	135	131	93	99	49	11	6.7	w	500	52	1	159	3.5	90	Hips	1	0.3	82.4685	112.726	3.7864	5	HB
324	24	Female	Right	Yes	159	147	143	135	131	93	99	49	11	6.7	w	500	53	1	133	3.5	180	Hips	1	0.3	84.3559	98.4099	5.49299	5	HB
324	24	Female	Right	Yes	159	147	143	135	131	93	99	49	11	6.7	w	500	56	1	119.25	3.5	90	Hips	1	0.3	85.7778	93.4113	6.42625	6	HB
324	24	Female	Right	Yes	159	147	143	135	131	93	99	49	11	6.7	w	500	59	1	133	3.5	90	Hips	1	0.3	82.7989	88.7781	3.41327	6	HB
324	24	Female	Right	Yes	159	147	143	135	131	93	99	49	11	6.7	w	500	66	1	39.75	3.5	180	Hips	1	0.3	104.41	129.683	6.08005	6	HB
324	24	Female	Right	Yes	159	147	143	135	131	93	99	49	11	6.7	w	500	68	1	30	3.5	90	Hips	1	0.3	105.315	125.848	4.73313	2	HB
324	24	Female	Right	Yes	159	147	143	135	131	93	99	49	11	6.7	w	500	70	1	133	3.5	0	Hips	1	0.3	87.8041	119.58	5.73287	5	HB
324	24	Female	Right	Yes	159	147	143	135	131	93	99	49	11	6.7	w	500	91	1	159	3.5	180	Hips	1	0.3	77.646	82.3422	6.42607	4	HB
324	24	Female	Right	Yes	159	147	143	135	131	93	99	49	11	6.7	w	500	119	1	79.5	3.5	90	Hips	1	0.3	91.6221	89.4112	6.57309	6	HB
324	24	Female	Right	Yes	159	147	143	135	131	93	99	49	11	6.7	w	500	137	1	39.75	3.5	0	Hips	1	0.3	102.62	118.115	8.50659	5	HB
324	24	Female	Right	Yes	159	147	143	135	131	93	99	49	11	6.7	w	500	138	1	0	3.5	90	Hips	1	0.3	109.216	121.989	5.59989	3	HB
324	24	Female	Right	Yes	159	147	143	135	131	93	99	49	11	6.7	w	500	152	1	0	3.5	180	Hips	1	0.3	109.111	121.273	6.08326	1	HB
324	24	Female	Right	Yes	159	147	143	135	131	93	99	49	11	6.7	w	500	168	1	119.25	3.5	0	Hips	1	0.3	85.8652	93.948	4.71973	4	HB
324	24	Female	Right	Yes	159	147	143	135	131	93	99	49	11	6.7	w	500	178	1	159	3.5	0	Hips	1	0.3	81.6355	107.538	8.05288	8	HB
324	24	Female	Right	Yes	159	147	143	135	131	93	99	49	11	6.7	w	500	185	1	79.5	3.5	0	Hips	1	0.3	92.1688	92.7547	6.0668	6	HB
324	24	Female	Right	Yes	159	147	143	135	131	93	99	49	11	6.7	w	500	187	1	79.5	3.5	180	Hips	1	0.3	90.7253	83.9311	5.54076	5	HB
324	24	Female	Right	Yes	159	147	143	135	131	93	99	49	11	6.7	w	500	188	1	39.75	3.5	90	Hips	1	0.3	104.758	131.952	3.55965	5	HB
324	24	Female	Right	Yes	159	147	143	135	131	93	99	49	11	6.7	w	500	12	1	133	3.5	180	Knee	1	0.3	80.0798	71.7882	7.15966	8	HB
324	24	Female	Right	Yes	159	147	143	135	131	93	99	49	11	6.7	w	500	14	1	79.5	3.5	0	Knee	1	0.3	86.37	57.2959	6.50641	8	HB
324	24	Female	Right	Yes	159	147	143	135	131	93	99	49	11	6.7	w	500	22	1	79.5	3.5	90	Knee	1	0.3	88.4375	69.9527	2.89338	8	HB
324	24	Female	Right	Yes	159	147	143	135	131	93	99	49	11	6.7	w	500	26	1	30	3.5	0	Knee	1	0.3	79.5364	-34.6389	5.57308	7	HB
324	24	Female	Right	Yes	159	147	143	135	131	93	99	49	11	6.7	w	500	27	1	39.75	3.5	180	Knee	1	0.3	93.0842	58.6085	5.82653	4	HB
324	24	Female	Right	Yes	159	147	143	135	131	93	99	49	11	6.7	w	500	31	1	39.75	3.5	90	Knee	1	0.3	99.0317	95.3831	8.46597	-1	HB
324	24	Female	Right	Yes	159	147	143	135	131	93	99	49	11	6.7	w	500	67	1	0	3.5	90	Knee	1	0.3	105.755	98.7425	3.47982	5	HB
324	24	Female	Right	Yes	159	147	143	135	131	93	99	49	11	6.7	w	500	78	1	39.75	3.5	0	Knee	1	0.3	93.7824	62.889	4.97361	6	HB
324	24	Female	Right	Yes	159	147	143	135	131	93	99	49	11	6.7	w	500	84	1	119.25	3.5	90	Knee	1	0.3	85.5387	91.9425	5.26726	6	HB
324	24	Female	Right	Yes	159	147	143	135	131	93	99	49	11	6.7	w	500	85	1	159	3.5	90	Knee	1	0.3	79.4627	93.8959	4.55996	6	HB
324	24	Female	Right	Yes	159	147	143	135	131	93	99	49	11	6.7	w	500	90	1	0	3.5	180	Knee	1	0.3	100.173	62.8027	5.10637	4	HB
324	24	Female	Right	Yes	159	147	143	135	131	93	99	49	11	6.7	w	500	95	1	119.25	3.5	180	Knee	1	0.3	83.794	81.1908	3.93307	3	HB
324	24	Female	Right	Yes	159	147	143	135	131	93	99	49	11	6.7	w	500	105	1	159	3.5	180	Knee	1	0.3	82.1032	110.454	4.7197	5	HB
324	24	Female	Right	Yes	159	147	143	135	131	93	99	49	11	6.7	w	500	110	1	30	3.5	90	Knee	1	0.3	99.9451	91.3688	3.50653	5	HB
324	24	Female	Right	Yes	159	147	143	135	131	93	99	49	11	6.7	w	500	127	1	159	3.5	0	Knee	1	0.3	67.6749	15.2752	3.94576	6	HB
324	24	Female	Right	Yes	159	147	143	135	131	93	99	49	11	6.7	w	500	132	1	119.25	3.5	0	Knee	1	0.3	76.217	33.3921	5.16053	5	HB
324	24	Female	Right	Yes	159	147	143	135	131	93	99	49	11	6.7	w	500	140	1	133	3.5	0	Knee	1	0.3	71.5964	16.5461	3.94644	4	HB
324	24	Female	Right	Yes	159	147	143	135	131	93	99	49	11	6.7	w	500	150	1	30	3.5	180	Knee	1	0.3	87.1822	12.773	4.95962	3	HB
324	24	Female	Right	Yes	159	147	143	135	131	93	99	49	11	6.7	w	500	153	1	133	3.5	90	Knee	1	0.3	83.2588	91.6294	4.58638	2	HB
324	24	Female	Right	Yes	159	147	143	135	131	93	99	49	11	6.7	w	500	160	1	0	3.5	0	Knee	1	0.3	99.3828	57.8342	6.75953	-5	HB
324	24	Female	Right	Yes	159	147	143	135	131	93	99	49	11	6.7	w	500	172	1	79.5	3.5	180	Knee	1	0.3	87.273	62.8292	4.9734	5	HB
324	24	Female	Right	Yes	159	147	143	135	131	93	99	49	11	6.7	w	500	6	1	30	3.5	0	Nose	1	0.3	115.223	194.868	6.26661	8	HB
324	24	Female	Right	Yes	159	147	143	135	131	93	99	49	11	6.7	w	500	11	1	39.75	3.5	0	Nose	1	0.3	107.398	149.423	5.45305	8	HB
324	24	Female	Right	Yes	159	147	143	135	131	93	99	49	11	6.7	w	500	16	1	39.75	3.5	90	Nose	1	0.3	108.114	154.243	2.63993	9	HB
324	24	Female	Right	Yes	159	147	143	135	131	93	99	49	11	6.7	w	500	34	1	159	3.5	90	Nose	1	0.3	86.0933	135.098	4.61307	6	HB
324	24	Female	Right	Yes	159	147	143	135	131	93	99	49	11	6.7	w	500	38	1	119.25	3.5	0	Nose	1	0.3	90.6068	122.957	4.45312	6	HB
324	24	Female	Right	Yes	159	147	143	135	131	93	99	49	11	6.7	w	500	44	1	0	3.5	90	Nose	1	0.3	114.85	162.09	3.83956	3	HB
324	24	Female	Right	Yes	159	147	143	135	131	93	99	49	11	6.7	w	500	46	1	30	3.5	180	Nose	1	0.3	106.928	136.524	5.81309	4	HB
324	24	Female	Right	Yes	159	147	143	135	131	93	99	49	11	6.7	w	500	54	1	0	3.5	0	Nose	1	0.3	116.459	174.191	9.28011	3	HB
324	24	Female	Right	Yes	159	147	143	135	131	93	99	49	11	6.7	w	500	62	1	30	3.5	90	Nose	1	0.3	113.082	179.157	4.11998	6	HB
324	24	Female	Right	Yes	159	147	143	135	131	93	99	49	11	6.7	w	500	65	1	79.5	3.5	0	Nose	1	0.3	98.843	133.952	4.46651	6	HB
324	24	Female	Right	Yes	159	147	143	135	131	93	99	49	11	6.7	w	500	72	1	79.5	3.5	90	Nose	1	0.3	102.734	158.596	3.58624	5	HB
324	24	Female	Right	Yes	159	147	143	135	131	93	99	49	11	6.7	w	500	89	1	0	3.5	180	Nose	1	0.3	118.012	186.193	4.18615	5	HB
324	24	Female	Right	Yes	159	147	143	135	131	93	99	49	11	6.7	w	500	108	1	133	3.5	180	Nose	1	0.3	89.2343	128.322	4.18622	4	HB
324	24	Female	Right	Yes	159	147	143	135	131	93	99	49	11	6.7	w	500	125	1	119.25	3.5	180	Nose	1	0.3	92.0588	131.832	6.22649	5	HB
324	24	Female	Right	Yes	159	147	143	135	131	93	99	49	11	6.7	w	500	149	1	159	3.5	0	Nose	1	0.3	78.2869	86.4347	4.02647	4	HB
324	24	Female	Right	Yes	159	147	143	135	131	93	99	49	11	6.7	w	500	151	1	133	3.5	0	Nose	1	0.3	84.9792	102.251	4.17297	3	HB
324	24	Female	Right	Yes	159	147	143	135	131	93	99	49	11	6.7	w	500	155	1	133	3.5	90	Nose	1	0.3	86.6591	112.568	3.37334	5	HB
324	24	Female	Right	Yes	159	147	143	135	131	93	99	49	11	6.7	w	500	156	1	79.5	3.5	180	Nose	1	0.3	103.095	160.913	3.78657	5	HB
324	24	Female	Right	Yes	159	147	143	135	131	93	99	49	11	6.7	w	500	161	1	159	3.5	180	Nose	1	0.3	83.9459	121.879	4.47977	7	HB
324	24	Female	Right	Yes	159	147	143	135	131	93	99	49	11	6.7	w	500	163	1	119.25	3.5	90	Nose	1	0.3	91.3242	127.341	3.98618	4	HB
324	24	Female	Right	Yes	159	147	143	135	131	93	99	49	11	6.7	w	500	169	1	39.75	3.5	180	Nose	1	0.3	108.052	153.821	5.31978	3	HB
324	24	Female	Right	Yes	159	147	143	135	131	93	99	49	11	6.7	w	500	2	1	79.5	3.5	90	Shou	1	0.3	104.302	168.723	4.43963	6	HB
324	24	Female	Right	Yes	159	147	143	135	131	93	99	49	11	6.7	w	500	20	1	39.75	3.5	180	Shou	1	0.3	109.059	160.668	5.73315	9	HB
324	24	Female	Right	Yes	159	147	143	135	131	93	99	49	11	6.7	w	500	24	1	0	3.5	0	Shou	1	0.3	114.047	156.178	5.22661	9	HB
324	24	Female	Right	Yes	159	147	143	135	131	93	99	49	11	6.7	w	500	50	1	30	3.5	90	Shou	1	0.3	107.848	142.697	3.20046	5	HB
324	24	Female	Right	Yes	159	147	143	135	131	93	99	49	11	6.7	w	500	69	1	39.75	3.5	0	Shou	1	0.3	111.381	176.781	5.13312	4	HB
324	24	Female	Right	Yes	159	147	143	135	131	93	99	49	11	6.7	w	500	81	1	119.25	3.5	180	Shou	1	0.3	90.3558	121.424	5.54621	6	HB
324	24	Female	Right	Yes	159	147	143	135	131	93	99	49	11	6.7	w	500	83	1	30	3.5	180	Shou	1	0.3	110.28	159.333	4.58643	5	HB
324	24	Female	Right	Yes	159	147	143	135	131	93	99	49	11	6.7	w	500	100	1	159	3.5	90	Shou	1	0.3	76.1654	72.8078	3.34633	4	HB
324	24	Female	Right	Yes	159	147	143	135	131	93	99	49	11	6.7	w	500	102	1	30	3.5	0	Shou	1	0.3	115.876	199.768	6.6144	6	HB
324	24	Female	Right	Yes	159	147	143	135	131	93	99	49	11	6.7	w	500	114	1	159	3.5	180	Shou	1	0.3	82.6711	113.984	5.29316	7	HB
324	24	Female	Right	Yes	159	147	143	135	131	93	99	49	11	6.7	w	500	115	1	119.25	3.5	0	Shou	1	0.3	91.0468	125.645	5.18482	6	HB
324	24	Female	Right	Yes	159	147	143	135	131	93	99	49	11	6.7	w	500	121	1	133	3.5	90	Shou	1	0.3	85.2001	103.61	2.18645	5	HB
324	24	Female	Right	Yes	159	147	143	135	131	93	99	49	11	6.7	w	500	126	1	159	3.5	0	Shou	1	0.3	82.567	113.338	5.63969	7	HB
324	24	Female	Right	Yes	159	147	143	135	131	93	99	49	11	6.7	w	500	129	1	133	3.5	180	Shou	1	0.3	89.1571	127.851	7.07973	7	HB
324	24	Female	Right	Yes	159	147	143	135	131	93	99	49	11	6.7	w	500	136	1	0	3.5	180	Shou	1	0.3	105.942	99.9755	6.97302	5	HB
324	24	Female	Right	Yes	159	147	143	135	131	93	99	49	11	6.7	w	500	144	1	39.75	3.5	90	Shou	1	0.3	110.342	169.512	4.01326	2	HB
324	24	Female	Right	Yes	159	147	143	135	131	93	99	49	11	6.7	w	500	148	1	79.5	3.5	0	Shou	1	0.3	100.835	146.486	6.77317	4	HB
324	24	Female	Right	Yes	159	147	143	135	131	93	99	49	11	6.7	w	500	158	1	133	3.5	0	Shou	1	0.3	90.1122	133.685	3.98651	5	HB
324	24	Female	Right	Yes	159	147	143	135	131	93	99	49	11	6.7	w	500	162	1	0	3.5	90	Shou	1	0.3	112.848	147.473	3.90672	6	HB
324	24	Female	Right	Yes	159	147	143	135	131	93	99	49	11	6.7	w	500	167	1	119.25	3.5	90	Shou	1	0.3	93.0361	137.814	2.98667	6	HB
324	24	Female	Right	Yes	159	147	143	135	131	93	99	49	11	6.7	w	500	186	1	79.5	3.5	180	Shou	1	0.3	104.375	169.205	6.47953	5	HB
324	24	Female	Right	Yes	159	147	143	135	131	93	99	49	11	6.7	w	500	1	1	30	3.5	180	Topo	1	0.3	118.002	216.112	25.3863	6	HB
324	24	Female	Right	Yes	159	147	143	135	131	93	99	49	11	6.7	w	500	19	1	159	3.5	90	Topo	1	0.3	88.4893	149.769	3.86677	8	HB
324	24	Female	Right	Yes	159	147	143	135	131	93	99	49	11	6.7	w	500	29	1	0	3.5	0	Topo	1	0.3	119.909	201.335	7.83893	2	HB
324	24	Female	Right	Yes	159	147	143	135	131	93	99	49	11	6.7	w	500	32	1	30	3.5	90	Topo	1	0.3	115.88	199.797	3.49325	4	HB
324	24	Female	Right	Yes	159	147	143	135	131	93	99	49	11	6.7	w	500	51	1	133	3.5	180	Topo	1	0.3	96.8678	175.155	6.09346	5	HB
324	24	Female	Right	Yes	159	147	143	135	131	93	99	49	11	6.7	w	500	55	1	119.25	3.5	0	Topo	1	0.3	102.431	196.399	6.29313	6	HB
324	24	Female	Right	Yes	159	147	143	135	131	93	99	49	11	6.7	w	500	75	1	30	3.5	0	Topo	1	0.3	117.717	213.885	6.34642	5	HB
324	24	Female	Right	Yes	159	147	143	135	131	93	99	49	11	6.7	w	500	79	1	39.75	3.5	0	Topo	1	0.3	113.266	190.238	4.77955	5	HB
324	24	Female	Right	Yes	159	147	143	135	131	93	99	49	11	6.7	w	500	80	1	159	3.5	0	Topo	1	0.3	95.9221	195.305	5.13289	6	HB
324	24	Female	Right	Yes	159	147	143	135	131	93	99	49	11	6.7	w	500	88	1	39.75	3.5	90	Topo	1	0.3	114.721	200.883	4.59994	6	HB
324	24	Female	Right	Yes	159	147	143	135	131	93	99	49	11	6.7	w	500	93	1	159	3.5	180	Topo	1	0.3	88.6959	151.033	4.81362	4	HB
324	24	Female	Right	Yes	159	147	143	135	131	93	99	49	11	6.7	w	500	101	1	79.5	3.5	0	Topo	1	0.3	107.878	192.398	5.01306	5	HB
324	24	Female	Right	Yes	159	147	143	135	131	93	99	49	11	6.7	w	500	103	1	119.25	3.5	90	Topo	1	0.3	101.403	189.838	3.11974	5	HB
324	24	Female	Right	Yes	159	147	143	135	131	93	99	49	11	6.7	w	500	106	1	79.5	3.5	180	Topo	1	0.3	110.865	212.91	4.92	5	HB
324	24	Female	Right	Yes	159	147	143	135	131	93	99	49	11	6.7	w	500	113	1	0	3.5	180	Topo	1	0.3	116.315	173.095	5.30639	5	HB
324	24	Female	Right	Yes	159	147	143	135	131	93	99	49	11	6.7	w	500	118	1	39.75	3.5	180	Topo	1	0.3	116.266	212.474	3.90694	6	HB
324	24	Female	Right	Yes	159	147	143	135	131	93	99	49	11	6.7	w	500	141	1	133	3.5	0	Topo	1	0.3	93.875	156.707	5.19984	4	HB
324	24	Female	Right	Yes	159	147	143	135	131	93	99	49	11	6.7	w	500	142	1	79.5	3.5	90	Topo	1	0.3	112.224	222.502	3.97302	3	HB
324	24	Female	Right	Yes	159	147	143	135	131	93	99	49	11	6.7	w	500	147	1	0	3.5	90	Topo	1	0.3	114.797	161.702	5.80506	3	HB
324	24	Female	Right	Yes	159	147	143	135	131	93	99	49	11	6.7	w	500	175	1	133	3.5	90	Topo	1	0.3	96.9351	175.572	2.94649	7	HB
324	24	Female	Right	Yes	159	147	143	135	131	93	99	49	11	6.7	w	500	182	1	119.25	3.5	180	Topo	1	0.3	104.346	208.76	3.59981	5	HB
324	24	Female	Right	Yes	159	147	143	135	131	93	99	49	11	6.7	w	500	4	1	133	3.5	0	Wais	1	0.3	80.9218	77.0753	7.75962	7	HB
324	24	Female	Right	Yes	159	147	143	135	131	93	99	49	11	6.7	w	500	18	1	119.25	3.5	90	Wais	1	0.3	86.9878	100.833	5.19986	9	HB
324	24	Female	Right	Yes	159	147	143	135	131	93	99	49	11	6.7	w	500	33	1	79.5	3.5	90	Wais	1	0.3	95.4238	112.731	7.26702	4	HB
324	24	Female	Right	Yes	159	147	143	135	131	93	99	49	11	6.7	w	500	37	1	119.25	3.5	0	Wais	1	0.3	83.7428	80.8741	5.33289	5	HB
324	24	Female	Right	Yes	159	147	143	135	131	93	99	49	11	6.7	w	500	41	1	0	3.5	0	Wais	1	0.3	111.593	138.527	7.22632	2	HB
324	24	Female	Right	Yes	159	147	143	135	131	93	99	49	11	6.7	w	500	42	1	39.75	3.5	90	Wais	1	0.3	103.231	122.04	9.87959	-1	HB
324	24	Female	Right	Yes	159	147	143	135	131	93	99	49	11	6.7	w	500	48	1	133	3.5	90	Wais	1	0.3	80.4946	74.3963	5.14673	7	HB
324	24	Female	Right	Yes	159	147	143	135	131	93	99	49	11	6.7	w	500	64	1	159	3.5	90	Wais	1	0.3	81.2621	105.206	3.87942	6	HB
324	24	Female	Right	Yes	159	147	143	135	131	93	99	49	11	6.7	w	500	94	1	159	3.5	180	Wais	1	0.3	86.4418	137.236	5.03978	4	HB
324	24	Female	Right	Yes	159	147	143	135	131	93	99	49	11	6.7	w	500	107	1	39.75	3.5	0	Wais	1	0.3	105.014	133.624	7.06571	4	HB
324	24	Female	Right	Yes	159	147	143	135	131	93	99	49	11	6.7	w	500	109	1	0	3.5	180	Wais	1	0.3	110.75	132.603	3.07987	5	HB
324	24	Female	Right	Yes	159	147	143	135	131	93	99	49	11	6.7	w	500	130	1	79.5	3.5	180	Wais	1	0.3	90.2759	81.1855	4.98634	6	HB
324	24	Female	Right	Yes	159	147	143	135	131	93	99	49	11	6.7	w	500	131	1	133	3.5	180	Wais	1	0.3	87.3485	116.791	4.82643	7	HB
324	24	Female	Right	Yes	159	147	143	135	131	93	99	49	11	6.7	w	500	139	1	30	3.5	180	Wais	1	0.3	104.065	117.688	6.08051	3	HB
324	24	Female	Right	Yes	159	147	143	135	131	93	99	49	11	6.7	w	500	143	1	159	3.5	0	Wais	1	0.3	74.5626	62.3478	4.06638	2	HB
324	24	Female	Right	Yes	159	147	143	135	131	93	99	49	11	6.7	w	500	145	1	39.75	3.5	180	Wais	1	0.3	106.151	141.111	5.27983	4	HB
324	24	Female	Right	Yes	159	147	143	135	131	93	99	49	11	6.7	w	500	157	1	30	3.5	90	Wais	1	0.3	105.242	125.367	3.96002	5	HB
324	24	Female	Right	Yes	159	147	143	135	131	93	99	49	11	6.7	w	500	164	1	30	3.5	0	Wais	1	0.3	101.901	103.764	6.1064	3	HB
324	24	Female	Right	Yes	159	147	143	135	131	93	99	49	11	6.7	w	500	166	1	119.25	3.5	180	Wais	1	0.3	85.1862	89.775	5.86645	7	HB
324	24	Female	Right	Yes	159	147	143	135	131	93	99	49	11	6.7	w	500	176	1	79.5	3.5	0	Wais	1	0.3	93.597	101.502	7.29338	7	HB
324	24	Female	Right	Yes	159	147	143	135	131	93	99	49	11	6.7	w	500	181	1	0	3.5	90	Wais	1	0.3	105.348	96.0624	7.11982	5	HB
331	28	Male	Right	Yes	180	170	166	157	148	108	111	57	11	6.7	w	500	1	1	0	3.5	180	Self	1	0.3	107.48	110.217	38.7854	-29	HS
331	28	Male	Right	Yes	180	170	166	157	148	108	111	57	11	6.7	w	500	2	1	0	3.5	90	Self	1	0.3	105.254	95.4437	2.74701	-27	HS
331	28	Male	Right	Yes	180	170	166	157	148	108	111	57	11	6.7	w	500	3	1	135	3.5	0	Self	1	0.3	97.6061	181.738	4.65324	-28	HS
331	28	Male	Right	Yes	180	170	166	157	148	108	111	57	11	6.7	w	500	4	1	45	3.5	90	Self	1	0.3	106.71	150.075	2.11991	-28	HS
331	28	Male	Right	Yes	180	170	166	157	148	108	111	57	11	6.7	w	500	5	1	45	3.5	0	Self	1	0.3	106.648	149.659	3.42655	-28	HS
331	28	Male	Right	Yes	180	170	166	157	148	108	111	57	11	6.7	w	500	6	1	90	3.5	180	Self	1	0.3	102.03	164.586	5.71877	-28	HS
331	28	Male	Right	Yes	180	170	166	157	148	108	111	57	11	6.7	w	500	7	1	152.5	3.5	0	Self	1	0.3	92.7007	169.01	5.29329	-20	HS
331	28	Male	Right	Yes	180	170	166	157	148	108	111	57	11	6.7	w	500	8	1	180	3.5	180	Self	1	0.3	89.2013	175.121	5.99682	-23	HS
331	28	Male	Right	Yes	180	170	166	157	148	108	111	57	11	6.7	w	500	9	1	152.5	3.5	180	Self	1	0.3	94.0809	177.471	4.77281	-23	HS
331	28	Male	Right	Yes	180	170	166	157	148	108	111	57	11	6.7	w	500	10	1	90	3.5	0	Self	1	0.3	101.288	159.862	5.43989	-23	HS
331	28	Male	Right	Yes	180	170	166	157	148	108	111	57	11	6.7	w	500	11	1	0	3.5	0	Self	1	0.3	117.191	179.809	3.90674	-23	HS
331	28	Male	Right	Yes	180	170	166	157	148	108	111	57	11	6.7	w	500	12	1	34	3.5	90	Self	1	0.3	109.036	154.763	2.35991	-24	HS
331	28	Male	Right	Yes	180	170	166	157	148	108	111	57	11	6.7	w	500	13	1	34	3.5	0	Self	1	0.3	111.131	169.269	4.83963	-24	HS
331	28	Male	Right	Yes	180	170	166	157	148	108	111	57	11	6.7	w	500	14	1	45	3.5	180	Self	1	0.3	109.363	167.999	3.05352	-24	HS
331	28	Male	Right	Yes	180	170	166	157	148	108	111	57	11	6.7	w	500	15	1	180	3.5	0	Self	1	0.3	90.0817	180.499	3.86644	-11	HS
331	28	Male	Right	Yes	180	170	166	157	148	108	111	57	11	6.7	w	500	16	1	135	3.5	90	Self	1	0.3	96.5218	175.012	2.45347	-18	HS
331	28	Male	Right	Yes	180	170	166	157	148	108	111	57	11	6.7	w	500	17	1	180	3.5	90	Self	1	0.3	90.8109	184.954	4.19975	-6	HS
331	28	Male	Right	Yes	180	170	166	157	148	108	111	57	11	6.7	w	500	18	1	34	3.5	180	Self	1	0.3	112.205	176.866	2.75981	-15	HS
331	28	Male	Right	Yes	180	170	166	157	148	108	111	57	11	6.7	w	500	19	1	135	3.5	180	Self	1	0.3	98.6132	188.015	3.9065	-15	HS
331	28	Male	Right	Yes	180	170	166	157	148	108	111	57	11	6.7	w	500	20	1	152.5	3.5	90	Self	1	0.3	93.4746	173.751	2.22633	-15	HS
331	28	Male	Right	Yes	180	170	166	157	148	108	111	57	11	6.7	w	500	21	1	90	3.5	90	Self	1	0.3	105.962	190.113	2.68013	-16	HS
332	28	Male	Right	Yes	180	170	166	157	148	108	111	57	11	6.7	n	500	1	1	135	3.5	180	Self	1	0.3	96.5747	175.34	7.50601	0	PS
332	28	Male	Right	Yes	180	170	166	157	148	108	111	57	11	6.7	n	500	2	1	180	3.5	0	Self	1	0.3	87.7985	166.545	5.17105	0	PS
332	28	Male	Right	Yes	180	170	166	157	148	108	111	57	11	6.7	n	500	3	1	45	3.5	180	Self	1	0.3	108.545	162.417	4.50378	0	PS
332	28	Male	Right	Yes	180	170	166	157	148	108	111	57	11	6.7	n	500	4	1	180	3.5	90	Self	1	0.3	88.2527	169.323	4.32015	0	PS
332	28	Male	Right	Yes	180	170	166	157	148	108	111	57	11	6.7	n	500	5	1	0	3.5	180	Self	1	0.3	118.674	191.413	3.26937	0	PS
332	28	Male	Right	Yes	180	170	166	157	148	108	111	57	11	6.7	n	500	6	1	90	3.5	180	Self	1	0.3	104.119	178.037	3.35246	0	PS
332	28	Male	Right	Yes	180	170	166	157	148	108	111	57	11	6.7	n	500	7	1	45	3.5	0	Self	1	0.3	109.915	171.803	5.2544	0	PS
332	28	Male	Right	Yes	180	170	166	157	148	108	111	57	11	6.7	n	500	8	1	34	3.5	0	Self	1	0.3	112.648	180.034	7.63965	0	PS
332	28	Male	Right	Yes	180	170	166	157	148	108	111	57	11	6.7	n	500	9	1	45	3.5	90	Self	1	0.3	108.996	165.486	8.49028	0	PS
332	28	Male	Right	Yes	180	170	166	157	148	108	111	57	11	6.7	n	500	10	1	90	3.5	0	Self	1	0.3	106.033	190.576	7.2225	0	PS
332	28	Male	Right	Yes	180	170	166	157	148	108	111	57	11	6.7	n	500	11	1	180	3.5	180	Self	1	0.3	90.5469	183.341	5.50441	0	PS
332	28	Male	Right	Yes	180	170	166	157	148	108	111	57	11	6.7	n	500	12	1	0	3.5	90	Self	1	0.3	118.239	187.976	5.1042	0	PS
332	28	Male	Right	Yes	180	170	166	157	148	108	111	57	11	6.7	n	500	13	1	34	3.5	90	Self	1	0.3	111.884	174.587	5.17114	0	PS
332	28	Male	Right	Yes	180	170	166	157	148	108	111	57	11	6.7	n	500	14	1	152.5	3.5	90	Self	1	0.3	94.1666	177.997	3.11936	0	PS
332	28	Male	Right	Yes	180	170	166	157	148	108	111	57	11	6.7	n	500	15	1	0	3.5	0	Self	1	0.3	117.161	179.575	5.03767	0	PS
332	28	Male	Right	Yes	180	170	166	157	148	108	111	57	11	6.7	n	500	16	1	152.5	3.5	0	Self	1	0.3	93.3455	172.96	5.32086	0	PS
332	28	Male	Right	Yes	180	170	166	157	148	108	111	57	11	6.7	n	500	17	1	135	3.5	0	Self	1	0.3	97.0732	178.429	4.92087	0	PS
332	28	Male	Right	Yes	180	170	166	157	148	108	111	57	11	6.7	n	500	18	1	90	3.5	90	Self	1	0.3	103.393	173.335	2.60215	0	PS
332	28	Male	Right	Yes	180	170	166	157	148	108	111	57	11	6.7	n	500	19	1	152.5	3.5	180	Self	1	0.3	92.6126	168.47	3.30258	0	PS
332	28	Male	Right	Yes	180	170	166	157	148	108	111	57	11	6.7	n	500	20	1	135	3.5	90	Self	1	0.3	97.4597	180.828	5.08752	0	PS
332	28	Male	Right	Yes	180	170	166	157	148	108	111	57	11	6.7	n	500	21	1	34	3.5	180	Self	1	0.3	110.022	161.545	4.33702	0	PS
333	28	Male	Right	Yes	180	170	166	157	148	108	111	57	11	6.7	n	500	3	1	135	3.5	90	Chin	1	0.3	96.1189	172.521	4.07028	0	PB
333	28	Male	Right	Yes	180	170	166	157	148	108	111	57	11	6.7	n	500	5	1	34	3.5	0	Chin	1	0.3	110.07	161.872	4.95414	0	PB
333	28	Male	Right	Yes	180	170	166	157	148	108	111	57	11	6.7	n	500	11	1	135	3.5	0	Chin	1	0.3	91.2664	142.737	5.03783	0	PB
333	28	Male	Right	Yes	180	170	166	157	148	108	111	57	11	6.7	n	500	13	1	180	3.5	0	Chin	1	0.3	85.2033	150.63	5.67142	0	PB
333	28	Male	Right	Yes	180	170	166	157	148	108	111	57	11	6.7	n	500	27	1	180	3.5	180	Chin	1	0.3	85.63	153.254	5.73808	0	PB
333	28	Male	Right	Yes	180	170	166	157	148	108	111	57	11	6.7	n	500	30	1	180	3.5	90	Chin	1	0.3	85.2546	150.945	3.33634	0	PB
333	28	Male	Right	Yes	180	170	166	157	148	108	111	57	11	6.7	n	500	39	1	45	3.5	180	Chin	1	0.3	104.64	136.429	4.42026	0	PB
333	28	Male	Right	Yes	180	170	166	157	148	108	111	57	11	6.7	n	500	41	1	90	3.5	90	Chin	1	0.3	98.4373	141.916	2.46851	0	PB
333	28	Male	Right	Yes	180	170	166	157	148	108	111	57	11	6.7	n	500	70	1	90	3.5	180	Chin	1	0.3	101.177	159.154	4.0034	0	PB
333	28	Male	Right	Yes	180	170	166	157	148	108	111	57	11	6.7	n	500	85	1	152.5	3.5	0	Chin	1	0.3	89.6946	150.635	4.87059	0	PB
333	28	Male	Right	Yes	180	170	166	157	148	108	111	57	11	6.7	n	500	89	1	0	3.5	0	Chin	1	0.3	114.516	159.619	8.15645	0	PB
333	28	Male	Right	Yes	180	170	166	157	148	108	111	57	11	6.7	n	500	112	1	90	3.5	0	Chin	1	0.3	100.23	153.166	5.35442	0	PB
333	28	Male	Right	Yes	180	170	166	157	148	108	111	57	11	6.7	n	500	117	1	45	3.5	90	Chin	1	0.3	105.891	144.642	3.56941	0	PB
333	28	Male	Right	Yes	180	170	166	157	148	108	111	57	11	6.7	n	500	128	1	152.5	3.5	90	Chin	1	0.3	88.4732	143.171	3.50309	0	PB
333	28	Male	Right	Yes	180	170	166	157	148	108	111	57	11	6.7	n	500	151	1	0	3.5	180	Chin	1	0.3	107.753	112.054	3.1358	0	PB
333	28	Male	Right	Yes	180	170	166	157	148	108	111	57	11	6.7	n	500	160	1	0	3.5	90	Chin	1	0.3	112.041	141.701	4.63723	0	PB
333	28	Male	Right	Yes	180	170	166	157	148	108	111	57	11	6.7	n	500	162	1	45	3.5	0	Chin	1	0.3	107.33	154.213	5.07098	0	PB
333	28	Male	Right	Yes	180	170	166	157	148	108	111	57	11	6.7	n	500	166	1	34	3.5	90	Chin	1	0.3	108.141	148.674	7.42292	0	PB
333	28	Male	Right	Yes	180	170	166	157	148	108	111	57	11	6.7	n	500	170	1	152.5	3.5	180	Chin	1	0.3	91.431	161.243	4.03693	0	PB
333	28	Male	Right	Yes	180	170	166	157	148	108	111	57	11	6.7	n	500	174	1	34	3.5	180	Chin	1	0.3	106.508	137.731	5.17106	0	PB
333	28	Male	Right	Yes	180	170	166	157	148	108	111	57	11	6.7	n	500	189	1	135	3.5	180	Chin	1	0.3	93.4309	155.983	4.25341	0	PB
333	28	Male	Right	Yes	180	170	166	157	148	108	111	57	11	6.7	n	500	14	1	0	3.5	90	Eyes	1	0.3	117.926	185.52	4.3703	0	PB
333	28	Male	Right	Yes	180	170	166	157	148	108	111	57	11	6.7	n	500	34	1	45	3.5	180	Eyes	1	0.3	111.043	179.653	6.22179	0	PB
333	28	Male	Right	Yes	180	170	166	157	148	108	111	57	11	6.7	n	500	47	1	152.5	3.5	90	Eyes	1	0.3	92.1119	165.407	4.25344	0	PB
333	28	Male	Right	Yes	180	170	166	157	148	108	111	57	11	6.7	n	500	68	1	45	3.5	0	Eyes	1	0.3	110.77	177.745	6.77233	0	PB
333	28	Male	Right	Yes	180	170	166	157	148	108	111	57	11	6.7	n	500	72	1	152.5	3.5	180	Eyes	1	0.3	92.407	167.212	3.83629	0	PB
333	28	Male	Right	Yes	180	170	166	157	148	108	111	57	11	6.7	n	500	75	1	90	3.5	0	Eyes	1	0.3	102.615	168.331	4.13683	0	PB
333	28	Male	Right	Yes	180	170	166	157	148	108	111	57	11	6.7	n	500	79	1	0	3.5	180	Eyes	1	0.3	115.624	167.872	4.23694	0	PB
333	28	Male	Right	Yes	180	170	166	157	148	108	111	57	11	6.7	n	500	81	1	180	3.5	0	Eyes	1	0.3	88.2048	169.03	4.78736	0	PB
333	28	Male	Right	Yes	180	170	166	157	148	108	111	57	11	6.7	n	500	94	1	34	3.5	0	Eyes	1	0.3	112.935	182.1	6.70572	0	PB
333	28	Male	Right	Yes	180	170	166	157	148	108	111	57	11	6.7	n	500	98	1	180	3.5	180	Eyes	1	0.3	88.0754	168.239	6.0217	0	PB
333	28	Male	Right	Yes	180	170	166	157	148	108	111	57	11	6.7	n	500	116	1	0	3.5	0	Eyes	1	0.3	115.696	168.411	5.23779	0	PB
333	28	Male	Right	Yes	180	170	166	157	148	108	111	57	11	6.7	n	500	121	1	135	3.5	180	Eyes	1	0.3	96.028	171.96	7.60624	0	PB
333	28	Male	Right	Yes	180	170	166	157	148	108	111	57	11	6.7	n	500	130	1	90	3.5	180	Eyes	1	0.3	103.082	171.335	5.15436	0	PB
333	28	Male	Right	Yes	180	170	166	157	148	108	111	57	11	6.7	n	500	132	1	135	3.5	0	Eyes	1	0.3	94.8924	164.959	4.0699	0	PB
333	28	Male	Right	Yes	180	170	166	157	148	108	111	57	11	6.7	n	500	142	1	34	3.5	180	Eyes	1	0.3	110.504	164.887	3.30285	0	PB
333	28	Male	Right	Yes	180	170	166	157	148	108	111	57	11	6.7	n	500	150	1	45	3.5	90	Eyes	1	0.3	109.128	166.389	2.30207	0	PB
333	28	Male	Right	Yes	180	170	166	157	148	108	111	57	11	6.7	n	500	152	1	34	3.5	90	Eyes	1	0.3	112.675	180.229	3.01898	0	PB
333	28	Male	Right	Yes	180	170	166	157	148	108	111	57	11	6.7	n	500	155	1	152.5	3.5	0	Eyes	1	0.3	89.1263	147.162	5.62111	0	PB
333	28	Male	Right	Yes	180	170	166	157	148	108	111	57	11	6.7	n	500	156	1	180	3.5	90	Eyes	1	0.3	88.3784	170.091	3.50295	0	PB
333	28	Male	Right	Yes	180	170	166	157	148	108	111	57	11	6.7	n	500	163	1	90	3.5	90	Eyes	1	0.3	101.751	162.808	4.00353	0	PB
333	28	Male	Right	Yes	180	170	166	157	148	108	111	57	11	6.7	n	500	183	1	135	3.5	90	Eyes	1	0.3	97.003	177.993	3.61922	0	PB
333	28	Male	Right	Yes	180	170	166	157	148	108	111	57	11	6.7	n	500	8	1	34	3.5	0	Feet	1	0.3	98.0708	83.6306	6.67221	0	PB
333	28	Male	Right	Yes	180	170	166	157	148	108	111	57	11	6.7	n	500	9	1	180	3.5	0	Feet	1	0.3	75.7303	90.9832	5.25476	0	PB
333	28	Male	Right	Yes	180	170	166	157	148	108	111	57	11	6.7	n	500	28	1	180	3.5	180	Feet	1	0.3	74.2726	81.4388	6.02167	0	PB
333	28	Male	Right	Yes	180	170	166	157	148	108	111	57	11	6.7	n	500	31	1	34	3.5	90	Feet	1	0.3	94.9321	64.2029	4.85412	0	PB
333	28	Male	Right	Yes	180	170	166	157	148	108	111	57	11	6.7	n	500	40	1	135	3.5	90	Feet	1	0.3	79.3542	69.2099	4.55384	0	PB
333	28	Male	Right	Yes	180	170	166	157	148	108	111	57	11	6.7	n	500	48	1	45	3.5	90	Feet	1	0.3	97.22	89.3393	4.0199	0	PB
333	28	Male	Right	Yes	180	170	166	157	148	108	111	57	11	6.7	n	500	53	1	152.5	3.5	0	Feet	1	0.3	74.1979	53.4464	4.53713	0	PB
333	28	Male	Right	Yes	180	170	166	157	148	108	111	57	11	6.7	n	500	55	1	180	3.5	90	Feet	1	0.3	71.5592	63.2935	5.58826	0	PB
333	28	Male	Right	Yes	180	170	166	157	148	108	111	57	11	6.7	n	500	57	1	152.5	3.5	180	Feet	1	0.3	78.0709	78.5576	7.88981	0	PB
333	28	Male	Right	Yes	180	170	166	157	148	108	111	57	11	6.7	n	500	65	1	0	3.5	180	Feet	1	0.3	101.965	74.1726	4.00318	0	PB
333	28	Male	Right	Yes	180	170	166	157	148	108	111	57	11	6.7	n	500	66	1	90	3.5	0	Feet	1	0.3	86.7105	69.8833	3.53656	0	PB
333	28	Male	Right	Yes	180	170	166	157	148	108	111	57	11	6.7	n	500	77	1	0	3.5	90	Feet	1	0.3	93.0282	18.5152	2.78574	0	PB
333	28	Male	Right	Yes	180	170	166	157	148	108	111	57	11	6.7	n	500	90	1	152.5	3.5	90	Feet	1	0.3	69.058	18.5536	3.38642	0	PB
333	28	Male	Right	Yes	180	170	166	157	148	108	111	57	11	6.7	n	500	102	1	45	3.5	0	Feet	1	0.3	83.7441	6.6324	6.22167	0	PB
333	28	Male	Right	Yes	180	170	166	157	148	108	111	57	11	6.7	n	500	106	1	90	3.5	90	Feet	1	0.3	83.671	51.1806	4.60377	0	PB
333	28	Male	Right	Yes	180	170	166	157	148	108	111	57	11	6.7	n	500	114	1	34	3.5	180	Feet	1	0.3	87.9206	21.2923	4.17021	0	PB
333	28	Male	Right	Yes	180	170	166	157	148	108	111	57	11	6.7	n	500	123	1	135	3.5	0	Feet	1	0.3	63.5937	-38.7892	3.08594	0	PB
333	28	Male	Right	Yes	180	170	166	157	148	108	111	57	11	6.7	n	500	131	1	135	3.5	180	Feet	1	0.3	75.8669	46.871	4.38699	0	PB
333	28	Male	Right	Yes	180	170	166	157	148	108	111	57	11	6.7	n	500	176	1	0	3.5	0	Feet	1	0.3	91.5116	9.2361	5.28763	0	PB
333	28	Male	Right	Yes	180	170	166	157	148	108	111	57	11	6.7	n	500	180	1	90	3.5	180	Feet	1	0.3	72.074	-23.2226	4.70395	0	PB
333	28	Male	Right	Yes	180	170	166	157	148	108	111	57	11	6.7	n	500	181	1	45	3.5	180	Feet	1	0.3	82.5282	-0.903097	4.30359	0	PB
333	28	Male	Right	Yes	180	170	166	157	148	108	111	57	11	6.7	n	500	1	1	0	3.5	90	Hips	1	0.3	106.248	102.004	5.80478	0	PB
333	28	Male	Right	Yes	180	170	166	157	148	108	111	57	11	6.7	n	500	10	1	135	3.5	90	Hips	1	0.3	89.8533	134.104	5.83842	0	PB
333	28	Male	Right	Yes	180	170	166	157	148	108	111	57	11	6.7	n	500	21	1	45	3.5	90	Hips	1	0.3	101.348	115.24	4.43738	0	PB
333	28	Male	Right	Yes	180	170	166	157	148	108	111	57	11	6.7	n	500	22	1	90	3.5	180	Hips	1	0.3	97.9845	139.093	8.8907	0	PB
333	28	Male	Right	Yes	180	170	166	157	148	108	111	57	11	6.7	n	500	25	1	135	3.5	180	Hips	1	0.3	85.9434	110.178	5.15422	0	PB
333	28	Male	Right	Yes	180	170	166	157	148	108	111	57	11	6.7	n	500	26	1	152.5	3.5	0	Hips	1	0.3	85.4125	124.416	6.20528	0	PB
333	28	Male	Right	Yes	180	170	166	157	148	108	111	57	11	6.7	n	500	33	1	34	3.5	0	Hips	1	0.3	100.105	96.3742	7.38952	0	PB
333	28	Male	Right	Yes	180	170	166	157	148	108	111	57	11	6.7	n	500	49	1	180	3.5	0	Hips	1	0.3	74.9353	85.7941	6.20489	0	PB
333	28	Male	Right	Yes	180	170	166	157	148	108	111	57	11	6.7	n	500	54	1	90	3.5	90	Hips	1	0.3	86.1955	66.7253	3.88627	0	PB
333	28	Male	Right	Yes	180	170	166	157	148	108	111	57	11	6.7	n	500	56	1	152.5	3.5	90	Hips	1	0.3	80.5846	94.4614	4.83735	0	PB
333	28	Male	Right	Yes	180	170	166	157	148	108	111	57	11	6.7	n	500	63	1	0	3.5	0	Hips	1	0.3	107.746	112.006	5.88779	0	PB
333	28	Male	Right	Yes	180	170	166	157	148	108	111	57	11	6.7	n	500	97	1	180	3.5	180	Hips	1	0.3	72.9393	72.5887	5.03765	0	PB
333	28	Male	Right	Yes	180	170	166	157	148	108	111	57	11	6.7	n	500	104	1	0	3.5	180	Hips	1	0.3	103.769	85.7697	5.03711	0	PB
333	28	Male	Right	Yes	180	170	166	157	148	108	111	57	11	6.7	n	500	107	1	152.5	3.5	180	Hips	1	0.3	80.6047	94.5873	6.9392	0	PB
333	28	Male	Right	Yes	180	170	166	157	148	108	111	57	11	6.7	n	500	119	1	180	3.5	90	Hips	1	0.3	80.5109	121.498	3.56959	0	PB
333	28	Male	Right	Yes	180	170	166	157	148	108	111	57	11	6.7	n	500	147	1	135	3.5	0	Hips	1	0.3	87.6052	120.362	5.60465	0	PB
333	28	Male	Right	Yes	180	170	166	157	148	108	111	57	11	6.7	n	500	158	1	34	3.5	90	Hips	1	0.3	102.654	112.58	4.00333	0	PB
333	28	Male	Right	Yes	180	170	166	157	148	108	111	57	11	6.7	n	500	168	1	45	3.5	0	Hips	1	0.3	97.4214	90.5902	5.67146	0	PB
333	28	Male	Right	Yes	180	170	166	157	148	108	111	57	11	6.7	n	500	171	1	34	3.5	180	Hips	1	0.3	98.9324	89.0115	5.93815	0	PB
333	28	Male	Right	Yes	180	170	166	157	148	108	111	57	11	6.7	n	500	187	1	45	3.5	180	Hips	1	0.3	98.9489	100.115	3.3198	0	PB
333	28	Male	Right	Yes	180	170	166	157	148	108	111	57	11	6.7	n	500	188	1	90	3.5	0	Hips	1	0.3	89.5581	87.3005	3.75295	0	PB
333	28	Male	Right	Yes	180	170	166	157	148	108	111	57	11	6.7	n	500	19	1	180	3.5	90	Knee	1	0.3	79.1185	112.718	4.2872	0	PB
333	28	Male	Right	Yes	180	170	166	157	148	108	111	57	11	6.7	n	500	23	1	34	3.5	90	Knee	1	0.3	103.591	118.616	4.82062	0	PB
333	28	Male	Right	Yes	180	170	166	157	148	108	111	57	11	6.7	n	500	35	1	45	3.5	90	Knee	1	0.3	94.366	71.7222	4.904	0	PB
333	28	Male	Right	Yes	180	170	166	157	148	108	111	57	11	6.7	n	500	42	1	90	3.5	90	Knee	1	0.3	89.1992	85.108	5.48813	0	PB
333	28	Male	Right	Yes	180	170	166	157	148	108	111	57	11	6.7	n	500	46	1	0	3.5	0	Knee	1	0.3	103.9	86.6178	6.23817	0	PB
333	28	Male	Right	Yes	180	170	166	157	148	108	111	57	11	6.7	n	500	50	1	180	3.5	0	Knee	1	0.3	66.8743	30.527	5.00444	0	PB
333	28	Male	Right	Yes	180	170	166	157	148	108	111	57	11	6.7	n	500	60	1	90	3.5	180	Knee	1	0.3	93.0267	108.506	5.73795	0	PB
333	28	Male	Right	Yes	180	170	166	157	148	108	111	57	11	6.7	n	500	69	1	34	3.5	180	Knee	1	0.3	97.5464	80.3666	5.35466	0	PB
333	28	Male	Right	Yes	180	170	166	157	148	108	111	57	11	6.7	n	500	74	1	152.5	3.5	0	Knee	1	0.3	79.6161	88.3645	3.98642	0	PB
333	28	Male	Right	Yes	180	170	166	157	148	108	111	57	11	6.7	n	500	101	1	135	3.5	0	Knee	1	0.3	72.983	27.8806	6.22176	0	PB
333	28	Male	Right	Yes	180	170	166	157	148	108	111	57	11	6.7	n	500	105	1	90	3.5	0	Knee	1	0.3	85.4168	61.943	5.87149	0	PB
333	28	Male	Right	Yes	180	170	166	157	148	108	111	57	11	6.7	n	500	108	1	152.5	3.5	180	Knee	1	0.3	77.5289	75.0917	4.23665	0	PB
333	28	Male	Right	Yes	180	170	166	157	148	108	111	57	11	6.7	n	500	109	1	135	3.5	90	Knee	1	0.3	76.5755	51.4599	6.4554	0	PB
333	28	Male	Right	Yes	180	170	166	157	148	108	111	57	11	6.7	n	500	118	1	180	3.5	180	Knee	1	0.3	77.2877	101.045	4.78744	0	PB
333	28	Male	Right	Yes	180	170	166	157	148	108	111	57	11	6.7	n	500	140	1	0	3.5	180	Knee	1	0.3	97.2897	44.7721	3.6031	0	PB
333	28	Male	Right	Yes	180	170	166	157	148	108	111	57	11	6.7	n	500	144	1	152.5	3.5	90	Knee	1	0.3	78.4495	80.9702	3.01927	0	PB
333	28	Male	Right	Yes	180	170	166	157	148	108	111	57	11	6.7	n	500	165	1	0	3.5	90	Knee	1	0.3	102.859	79.8987	4.10348	0	PB
333	28	Male	Right	Yes	180	170	166	157	148	108	111	57	11	6.7	n	500	169	1	45	3.5	180	Knee	1	0.3	93.3933	65.7529	3.33627	0	PB
333	28	Male	Right	Yes	180	170	166	157	148	108	111	57	11	6.7	n	500	175	1	34	3.5	0	Knee	1	0.3	93.4707	55.2275	6.05505	0	PB
333	28	Male	Right	Yes	180	170	166	157	148	108	111	57	11	6.7	n	500	179	1	135	3.5	180	Knee	1	0.3	82.8762	91.2575	6.08842	0	PB
333	28	Male	Right	Yes	180	170	166	157	148	108	111	57	11	6.7	n	500	185	1	45	3.5	0	Knee	1	0.3	93.6426	67.2816	5.37108	0	PB
333	28	Male	Right	Yes	180	170	166	157	148	108	111	57	11	6.7	n	500	4	1	135	3.5	180	Nose	1	0.3	95.5601	169.072	5.08756	0	PB
333	28	Male	Right	Yes	180	170	166	157	148	108	111	57	11	6.7	n	500	7	1	135	3.5	90	Nose	1	0.3	96.8749	177.199	3.03573	0	PB
333	28	Male	Right	Yes	180	170	166	157	148	108	111	57	11	6.7	n	500	32	1	45	3.5	0	Nose	1	0.3	107.767	157.152	7.10595	0	PB
333	28	Male	Right	Yes	180	170	166	157	148	108	111	57	11	6.7	n	500	59	1	34	3.5	0	Nose	1	0.3	110.228	162.966	5.80476	0	PB
333	28	Male	Right	Yes	180	170	166	157	148	108	111	57	11	6.7	n	500	61	1	90	3.5	0	Nose	1	0.3	101.879	163.624	5.00444	0	PB
333	28	Male	Right	Yes	180	170	166	157	148	108	111	57	11	6.7	n	500	78	1	34	3.5	180	Nose	1	0.3	110.153	162.449	6.43874	0	PB
333	28	Male	Right	Yes	180	170	166	157	148	108	111	57	11	6.7	n	500	86	1	0	3.5	90	Nose	1	0.3	116.654	175.678	3.18596	0	PB
333	28	Male	Right	Yes	180	170	166	157	148	108	111	57	11	6.7	n	500	92	1	180	3.5	0	Nose	1	0.3	88.6117	171.518	7.37281	0	PB
333	28	Male	Right	Yes	180	170	166	157	148	108	111	57	11	6.7	n	500	103	1	135	3.5	0	Nose	1	0.3	95.2789	167.339	5.6216	0	PB
333	28	Male	Right	Yes	180	170	166	157	148	108	111	57	11	6.7	n	500	115	1	34	3.5	90	Nose	1	0.3	110.673	166.064	4.55354	0	PB
333	28	Male	Right	Yes	180	170	166	157	148	108	111	57	11	6.7	n	500	122	1	45	3.5	180	Nose	1	0.3	109.005	165.548	3.80326	0	PB
333	28	Male	Right	Yes	180	170	166	157	148	108	111	57	11	6.7	n	500	126	1	90	3.5	180	Nose	1	0.3	103.468	173.817	5.12083	0	PB
333	28	Male	Right	Yes	180	170	166	157	148	108	111	57	11	6.7	n	500	129	1	180	3.5	90	Nose	1	0.3	87.8033	166.574	3.23633	0	PB
333	28	Male	Right	Yes	180	170	166	157	148	108	111	57	11	6.7	n	500	133	1	0	3.5	0	Nose	1	0.3	115.544	167.272	4.53708	0	PB
333	28	Male	Right	Yes	180	170	166	157	148	108	111	57	11	6.7	n	500	134	1	152.5	3.5	180	Nose	1	0.3	92.3232	166.699	4.21991	0	PB
333	28	Male	Right	Yes	180	170	166	157	148	108	111	57	11	6.7	n	500	137	1	152.5	3.5	0	Nose	1	0.3	91.8448	163.773	3.66977	0	PB
333	28	Male	Right	Yes	180	170	166	157	148	108	111	57	11	6.7	n	500	145	1	0	3.5	180	Nose	1	0.3	113.576	152.736	2.68561	0	PB
333	28	Male	Right	Yes	180	170	166	157	148	108	111	57	11	6.7	n	500	146	1	90	3.5	90	Nose	1	0.3	101.491	161.15	3.75345	0	PB
333	28	Male	Right	Yes	180	170	166	157	148	108	111	57	11	6.7	n	500	148	1	180	3.5	180	Nose	1	0.3	87.3602	163.863	3.93654	0	PB
333	28	Male	Right	Yes	180	170	166	157	148	108	111	57	11	6.7	n	500	172	1	45	3.5	90	Nose	1	0.3	107.696	156.672	4.33645	0	PB
333	28	Male	Right	Yes	180	170	166	157	148	108	111	57	11	6.7	n	500	173	1	152.5	3.5	90	Nose	1	0.3	88.7403	144.804	3.45282	0	PB
333	28	Male	Right	Yes	180	170	166	157	148	108	111	57	11	6.7	n	500	2	1	90	3.5	180	Shou	1	0.3	100.105	152.377	4.68706	0	PB
333	28	Male	Right	Yes	180	170	166	157	148	108	111	57	11	6.7	n	500	17	1	34	3.5	90	Shou	1	0.3	109.551	158.295	4.45348	0	PB
333	28	Male	Right	Yes	180	170	166	157	148	108	111	57	11	6.7	n	500	24	1	152.5	3.5	90	Shou	1	0.3	86.6293	131.886	5.72145	0	PB
333	28	Male	Right	Yes	180	170	166	157	148	108	111	57	11	6.7	n	500	36	1	152.5	3.5	0	Shou	1	0.3	85.7453	126.461	5.60491	0	PB
333	28	Male	Right	Yes	180	170	166	157	148	108	111	57	11	6.7	n	500	45	1	90	3.5	90	Shou	1	0.3	99.3016	147.325	3.75352	0	PB
333	28	Male	Right	Yes	180	170	166	157	148	108	111	57	11	6.7	n	500	51	1	180	3.5	0	Shou	1	0.3	83.4606	139.879	6.50557	0	PB
333	28	Male	Right	Yes	180	170	166	157	148	108	111	57	11	6.7	n	500	52	1	135	3.5	0	Shou	1	0.3	94.1733	160.538	5.25407	0	PB
333	28	Male	Right	Yes	180	170	166	157	148	108	111	57	11	6.7	n	500	58	1	180	3.5	90	Shou	1	0.3	84.7763	148.001	4.57031	0	PB
333	28	Male	Right	Yes	180	170	166	157	148	108	111	57	11	6.7	n	500	64	1	45	3.5	180	Shou	1	0.3	105.677	143.226	4.28674	0	PB
333	28	Male	Right	Yes	180	170	166	157	148	108	111	57	11	6.7	n	500	73	1	45	3.5	90	Shou	1	0.3	106.237	146.93	2.85238	0	PB
333	28	Male	Right	Yes	180	170	166	157	148	108	111	57	11	6.7	n	500	80	1	0	3.5	180	Shou	1	0.3	112.711	146.487	4.98756	0	PB
333	28	Male	Right	Yes	180	170	166	157	148	108	111	57	11	6.7	n	500	83	1	34	3.5	180	Shou	1	0.3	109.863	160.446	3.9867	0	PB
333	28	Male	Right	Yes	180	170	166	157	148	108	111	57	11	6.7	n	500	110	1	45	3.5	0	Shou	1	0.3	107.27	153.811	5.80501	0	PB
333	28	Male	Right	Yes	180	170	166	157	148	108	111	57	11	6.7	n	500	111	1	135	3.5	180	Shou	1	0.3	93.9368	159.086	4.43701	0	PB
333	28	Male	Right	Yes	180	170	166	157	148	108	111	57	11	6.7	n	500	127	1	0	3.5	90	Shou	1	0.3	109.104	121.224	2.85245	0	PB
333	28	Male	Right	Yes	180	170	166	157	148	108	111	57	11	6.7	n	500	138	1	0	3.5	0	Shou	1	0.3	111.725	139.457	4.83737	0	PB
333	28	Male	Right	Yes	180	170	166	157	148	108	111	57	11	6.7	n	500	153	1	152.5	3.5	180	Shou	1	0.3	86.1567	128.988	4.47069	0	PB
333	28	Male	Right	Yes	180	170	166	157	148	108	111	57	11	6.7	n	500	157	1	180	3.5	180	Shou	1	0.3	85.355	151.563	3.75319	0	PB
333	28	Male	Right	Yes	180	170	166	157	148	108	111	57	11	6.7	n	500	161	1	90	3.5	0	Shou	1	0.3	97.8323	138.145	5.3212	0	PB
333	28	Male	Right	Yes	180	170	166	157	148	108	111	57	11	6.7	n	500	178	1	135	3.5	90	Shou	1	0.3	92.7619	151.884	5.15447	0	PB
333	28	Male	Right	Yes	180	170	166	157	148	108	111	57	11	6.7	n	500	182	1	34	3.5	0	Shou	1	0.3	109.3	156.569	4.30342	0	PB
333	28	Male	Right	Yes	180	170	166	157	148	108	111	57	11	6.7	n	500	6	1	135	3.5	90	Topo	1	0.3	99.2273	191.858	3.80318	0	PB
333	28	Male	Right	Yes	180	170	166	157	148	108	111	57	11	6.7	n	500	12	1	135	3.5	180	Topo	1	0.3	96.0403	172.035	5.25473	0	PB
333	28	Male	Right	Yes	180	170	166	157	148	108	111	57	11	6.7	n	500	18	1	90	3.5	90	Topo	1	0.3	104.436	180.099	4.08677	0	PB
333	28	Male	Right	Yes	180	170	166	157	148	108	111	57	11	6.7	n	500	20	1	180	3.5	180	Topo	1	0.3	89.0317	174.084	4.87054	0	PB
333	28	Male	Right	Yes	180	170	166	157	148	108	111	57	11	6.7	n	500	71	1	45	3.5	180	Topo	1	0.3	113.583	197.789	4.38712	0	PB
333	28	Male	Right	Yes	180	170	166	157	148	108	111	57	11	6.7	n	500	76	1	135	3.5	0	Topo	1	0.3	96.897	177.336	7.1225	0	PB
333	28	Male	Right	Yes	180	170	166	157	148	108	111	57	11	6.7	n	500	82	1	180	3.5	0	Topo	1	0.3	90.8885	185.428	5.0376	0	PB
333	28	Male	Right	Yes	180	170	166	157	148	108	111	57	11	6.7	n	500	84	1	90	3.5	180	Topo	1	0.3	102.853	169.861	3.68687	0	PB
333	28	Male	Right	Yes	180	170	166	157	148	108	111	57	11	6.7	n	500	88	1	90	3.5	0	Topo	1	0.3	102.434	167.17	6.47223	0	PB
333	28	Male	Right	Yes	180	170	166	157	148	108	111	57	11	6.7	n	500	91	1	0	3.5	180	Topo	1	0.3	120.386	205.23	5.43799	0	PB
333	28	Male	Right	Yes	180	170	166	157	148	108	111	57	11	6.7	n	500	93	1	0	3.5	90	Topo	1	0.3	116.25	172.6	6.42196	0	PB
333	28	Male	Right	Yes	180	170	166	157	148	108	111	57	11	6.7	n	500	113	1	180	3.5	90	Topo	1	0.3	87.2467	163.168	5.32121	0	PB
333	28	Male	Right	Yes	180	170	166	157	148	108	111	57	11	6.7	n	500	120	1	0	3.5	0	Topo	1	0.3	116.416	173.865	4.83746	0	PB
333	28	Male	Right	Yes	180	170	166	157	148	108	111	57	11	6.7	n	500	124	1	152.5	3.5	90	Topo	1	0.3	94.3014	178.825	4.47052	0	PB
333	28	Male	Right	Yes	180	170	166	157	148	108	111	57	11	6.7	n	500	139	1	152.5	3.5	180	Topo	1	0.3	93.2786	172.55	4.40359	0	PB
333	28	Male	Right	Yes	180	170	166	157	148	108	111	57	11	6.7	n	500	154	1	45	3.5	0	Topo	1	0.3	110.79	177.881	4.3201	0	PB
333	28	Male	Right	Yes	180	170	166	157	148	108	111	57	11	6.7	n	500	159	1	45	3.5	90	Topo	1	0.3	111.672	184.085	3.16926	0	PB
333	28	Male	Right	Yes	180	170	166	157	148	108	111	57	11	6.7	n	500	164	1	152.5	3.5	0	Topo	1	0.3	92.992	170.794	4.63727	0	PB
333	28	Male	Right	Yes	180	170	166	157	148	108	111	57	11	6.7	n	500	167	1	34	3.5	0	Topo	1	0.3	116.913	211.665	5.5716	0	PB
333	28	Male	Right	Yes	180	170	166	157	148	108	111	57	11	6.7	n	500	177	1	34	3.5	180	Topo	1	0.3	111.306	170.501	5.38806	0	PB
333	28	Male	Right	Yes	180	170	166	157	148	108	111	57	11	6.7	n	500	184	1	34	3.5	90	Topo	1	0.3	111.641	172.862	2.63596	0	PB
333	28	Male	Right	Yes	180	170	166	157	148	108	111	57	11	6.7	n	500	15	1	0	3.5	90	Wais	1	0.3	110.786	132.857	6.45517	0	PB
333	28	Male	Right	Yes	180	170	166	157	148	108	111	57	11	6.7	n	500	16	1	135	3.5	0	Wais	1	0.3	88.5623	126.216	6.35545	0	PB
333	28	Male	Right	Yes	180	170	166	157	148	108	111	57	11	6.7	n	500	29	1	0	3.5	0	Wais	1	0.3	101.717	72.5871	5.28796	0	PB
333	28	Male	Right	Yes	180	170	166	157	148	108	111	57	11	6.7	n	500	37	1	45	3.5	90	Wais	1	0.3	104	132.267	6.55513	0	PB
333	28	Male	Right	Yes	180	170	166	157	148	108	111	57	11	6.7	n	500	38	1	34	3.5	90	Wais	1	0.3	106.314	136.44	4.8704	0	PB
333	28	Male	Right	Yes	180	170	166	157	148	108	111	57	11	6.7	n	500	43	1	180	3.5	90	Wais	1	0.3	76.0802	93.2551	5.15468	0	PB
333	28	Male	Right	Yes	180	170	166	157	148	108	111	57	11	6.7	n	500	44	1	90	3.5	90	Wais	1	0.3	94.1221	115.224	3.45303	0	PB
333	28	Male	Right	Yes	180	170	166	157	148	108	111	57	11	6.7	n	500	62	1	90	3.5	180	Wais	1	0.3	93.1963	109.545	5.1208	0	PB
333	28	Male	Right	Yes	180	170	166	157	148	108	111	57	11	6.7	n	500	67	1	152.5	3.5	90	Wais	1	0.3	84.0031	115.733	5.03756	0	PB
333	28	Male	Right	Yes	180	170	166	157	148	108	111	57	11	6.7	n	500	87	1	34	3.5	0	Wais	1	0.3	100.938	101.638	5.32088	0	PB
333	28	Male	Right	Yes	180	170	166	157	148	108	111	57	11	6.7	n	500	95	1	152.5	3.5	180	Wais	1	0.3	86.9167	133.647	3.71989	0	PB
333	28	Male	Right	Yes	180	170	166	157	148	108	111	57	11	6.7	n	500	96	1	90	3.5	0	Wais	1	0.3	92.1572	103.184	4.57011	0	PB
333	28	Male	Right	Yes	180	170	166	157	148	108	111	57	11	6.7	n	500	99	1	45	3.5	180	Wais	1	0.3	104.597	136.146	5.73801	0	PB
333	28	Male	Right	Yes	180	170	166	157	148	108	111	57	11	6.7	n	500	100	1	180	3.5	0	Wais	1	0.3	81.8203	129.691	4.77128	0	PB
333	28	Male	Right	Yes	180	170	166	157	148	108	111	57	11	6.7	n	500	125	1	152.5	3.5	0	Wais	1	0.3	84.6028	119.432	5.47125	0	PB
333	28	Male	Right	Yes	180	170	166	157	148	108	111	57	11	6.7	n	500	135	1	180	3.5	180	Wais	1	0.3	76.5232	96.1223	4.78705	0	PB
333	28	Male	Right	Yes	180	170	166	157	148	108	111	57	11	6.7	n	500	136	1	45	3.5	0	Wais	1	0.3	98.8063	99.2223	3.5697	0	PB
333	28	Male	Right	Yes	180	170	166	157	148	108	111	57	11	6.7	n	500	141	1	135	3.5	180	Wais	1	0.3	82.4245	88.4523	4.48729	0	PB
333	28	Male	Right	Yes	180	170	166	157	148	108	111	57	11	6.7	n	500	143	1	135	3.5	90	Wais	1	0.3	77.8148	59.4217	3.33623	0	PB
333	28	Male	Right	Yes	180	170	166	157	148	108	111	57	11	6.7	n	500	149	1	0	3.5	180	Wais	1	0.3	106.056	100.733	3.28622	0	PB
333	28	Male	Right	Yes	180	170	166	157	148	108	111	57	11	6.7	n	500	186	1	34	3.5	180	Wais	1	0.3	104.11	121.977	3.25273	0	PB
334	28	Male	Right	Yes	180	170	166	157	148	108	111	57	11	6.7	w	500	1	1	45	3.5	90	Chin	1	0.3	106.024	145.519	16.0682	-21	HB
334	28	Male	Right	Yes	180	170	166	157	148	108	111	57	11	6.7	w	500	7	1	152.5	3.5	0	Chin	1	0.3	92.2533	166.272	3.57314	-17	HB
334	28	Male	Right	Yes	180	170	166	157	148	108	111	57	11	6.7	w	500	18	1	180	3.5	0	Chin	1	0.3	81.8223	129.703	5.09325	-11	HB
334	28	Male	Right	Yes	180	170	166	157	148	108	111	57	11	6.7	w	500	19	1	90	3.5	180	Chin	1	0.3	97.8544	138.283	3.35964	-12	HB
334	28	Male	Right	Yes	180	170	166	157	148	108	111	57	11	6.7	w	500	22	1	135	3.5	90	Chin	1	0.3	86.0238	110.672	5.28477	-13	HB
334	28	Male	Right	Yes	180	170	166	157	148	108	111	57	11	6.7	w	500	26	1	0	3.5	90	Chin	1	0.3	113.641	153.209	5.25313	-11	HB
334	28	Male	Right	Yes	180	170	166	157	148	108	111	57	11	6.7	w	500	34	1	90	3.5	90	Chin	1	0.3	94.5707	117.98	5.51998	-18	HB
334	28	Male	Right	Yes	180	170	166	157	148	108	111	57	11	6.7	w	500	54	1	0	3.5	180	Chin	1	0.3	113.032	148.796	5.15977	-13	HB
334	28	Male	Right	Yes	180	170	166	157	148	108	111	57	11	6.7	w	500	72	1	180	3.5	90	Chin	1	0.3	78.8984	111.323	3.1736	-20	HB
334	28	Male	Right	Yes	180	170	166	157	148	108	111	57	11	6.7	w	500	78	1	152.5	3.5	180	Chin	1	0.3	89.6021	150.069	5.58646	-19	HB
334	28	Male	Right	Yes	180	170	166	157	148	108	111	57	11	6.7	w	500	79	1	180	3.5	180	Chin	1	0.3	93.9267	204.025	2.94667	-20	HB
334	28	Male	Right	Yes	180	170	166	157	148	108	111	57	11	6.7	w	500	90	1	0	3.5	0	Chin	1	0.3	108.101	114.403	4.34684	-21	HB
334	28	Male	Right	Yes	180	170	166	157	148	108	111	57	11	6.7	w	500	109	1	90	3.5	0	Chin	1	0.3	105.397	186.387	3.66702	-20	HB
334	28	Male	Right	Yes	180	170	166	157	148	108	111	57	11	6.7	w	500	115	1	45	3.5	0	Chin	1	0.3	111.732	184.509	4.37347	-20	HB
334	28	Male	Right	Yes	180	170	166	157	148	108	111	57	11	6.7	w	500	118	1	152.5	3.5	90	Chin	1	0.3	87.2109	135.449	3.98634	-16	HB
334	28	Male	Right	Yes	180	170	166	157	148	108	111	57	11	6.7	w	500	121	1	45	3.5	180	Chin	1	0.3	107.194	153.302	7.02632	-22	HB
334	28	Male	Right	Yes	180	170	166	157	148	108	111	57	11	6.7	w	500	123	1	34	3.5	0	Chin	1	0.3	112.359	177.964	4.64003	-23	HB
334	28	Male	Right	Yes	180	170	166	157	148	108	111	57	11	6.7	w	500	146	1	135	3.5	0	Chin	1	0.3	91.6427	145.037	5.06702	-20	HB
334	28	Male	Right	Yes	180	170	166	157	148	108	111	57	11	6.7	w	500	153	1	34	3.5	90	Chin	1	0.3	109.284	156.458	3.69324	-20	HB
334	28	Male	Right	Yes	180	170	166	157	148	108	111	57	11	6.7	w	500	174	1	135	3.5	180	Chin	1	0.3	93.6002	157.021	3.00016	-19	HB
334	28	Male	Right	Yes	180	170	166	157	148	108	111	57	11	6.7	w	500	182	1	34	3.5	180	Chin	1	0.3	102.348	110.622	2.81317	-23	HB
334	28	Male	Right	Yes	180	170	166	157	148	108	111	57	11	6.7	w	500	6	1	34	3.5	0	Eyes	1	0.3	110.566	165.321	3.78698	-21	HB
334	28	Male	Right	Yes	180	170	166	157	148	108	111	57	11	6.7	w	500	13	1	90	3.5	180	Eyes	1	0.3	97.5806	136.579	3.45356	-11	HB
334	28	Male	Right	Yes	180	170	166	157	148	108	111	57	11	6.7	w	500	17	1	180	3.5	0	Eyes	1	0.3	88.2756	169.463	4.83998	-8	HB
334	28	Male	Right	Yes	180	170	166	157	148	108	111	57	11	6.7	w	500	29	1	45	3.5	90	Eyes	1	0.3	109.15	166.543	5.35994	-15	HB
334	28	Male	Right	Yes	180	170	166	157	148	108	111	57	11	6.7	w	500	38	1	180	3.5	90	Eyes	1	0.3	86.069	155.949	5.02638	-11	HB
334	28	Male	Right	Yes	180	170	166	157	148	108	111	57	11	6.7	w	500	39	1	90	3.5	90	Eyes	1	0.3	101.875	163.595	3.41347	-14	HB
334	28	Male	Right	Yes	180	170	166	157	148	108	111	57	11	6.7	w	500	55	1	135	3.5	180	Eyes	1	0.3	96.3959	174.233	4.61311	-11	HB
334	28	Male	Right	Yes	180	170	166	157	148	108	111	57	11	6.7	w	500	60	1	152.5	3.5	180	Eyes	1	0.3	97.2041	196.74	3.78537	-18	HB
334	28	Male	Right	Yes	180	170	166	157	148	108	111	57	11	6.7	w	500	68	1	180	3.5	180	Eyes	1	0.3	83.7687	141.784	4.18634	-19	HB
334	28	Male	Right	Yes	180	170	166	157	148	108	111	57	11	6.7	w	500	91	1	0	3.5	0	Eyes	1	0.3	119.346	196.779	4.47986	-21	HB
334	28	Male	Right	Yes	180	170	166	157	148	108	111	57	11	6.7	w	500	94	1	135	3.5	0	Eyes	1	0.3	94.9111	165.074	3.82638	-20	HB
334	28	Male	Right	Yes	180	170	166	157	148	108	111	57	11	6.7	w	500	99	1	90	3.5	0	Eyes	1	0.3	106.584	194.232	4.09312	-21	HB
334	28	Male	Right	Yes	180	170	166	157	148	108	111	57	11	6.7	w	500	108	1	0	3.5	180	Eyes	1	0.3	113.464	151.922	2.5199	-21	HB
334	28	Male	Right	Yes	180	170	166	157	148	108	111	57	11	6.7	w	500	122	1	45	3.5	0	Eyes	1	0.3	109.305	167.603	4.4664	-22	HB
334	28	Male	Right	Yes	180	170	166	157	148	108	111	57	11	6.7	w	500	142	1	152.5	3.5	0	Eyes	1	0.3	96.2882	191.067	8.62644	-13	HB
334	28	Male	Right	Yes	180	170	166	157	148	108	111	57	11	6.7	w	500	148	1	45	3.5	180	Eyes	1	0.3	109.625	169.799	4.31322	-22	HB
334	28	Male	Right	Yes	180	170	166	157	148	108	111	57	11	6.7	w	500	150	1	135	3.5	90	Eyes	1	0.3	97.7601	182.696	4.02601	-20	HB
334	28	Male	Right	Yes	180	170	166	157	148	108	111	57	11	6.7	w	500	155	1	34	3.5	90	Eyes	1	0.3	113.909	189.167	2.66534	-22	HB
334	28	Male	Right	Yes	180	170	166	157	148	108	111	57	11	6.7	w	500	172	1	152.5	3.5	90	Eyes	1	0.3	95.0968	183.717	3.83997	-18	HB
334	28	Male	Right	Yes	180	170	166	157	148	108	111	57	11	6.7	w	500	175	1	0	3.5	90	Eyes	1	0.3	118.401	189.249	3.89383	-21	HB
334	28	Male	Right	Yes	180	170	166	157	148	108	111	57	11	6.7	w	500	188	1	34	3.5	180	Eyes	1	0.3	115.96	204.402	4.62638	-13	HB
334	28	Male	Right	Yes	180	170	166	157	148	108	111	57	11	6.7	w	500	9	1	0	3.5	180	Feet	1	0.3	96.3781	39.1233	4.65313	-32	HB
334	28	Male	Right	Yes	180	170	166	157	148	108	111	57	11	6.7	w	500	16	1	135	3.5	0	Feet	1	0.3	72.1002	21.9546	4.82645	-20	HB
334	28	Male	Right	Yes	180	170	166	157	148	108	111	57	11	6.7	w	500	35	1	180	3.5	90	Feet	1	0.3	67.3586	34.0125	6.46635	-1	HB
334	28	Male	Right	Yes	180	170	166	157	148	108	111	57	11	6.7	w	500	41	1	180	3.5	180	Feet	1	0.3	54.3605	-70.9403	4.95992	-11	HB
334	28	Male	Right	Yes	180	170	166	157	148	108	111	57	11	6.7	w	500	50	1	0	3.5	90	Feet	1	0.3	89.7895	-1.28603	5.7599	-34	HB
334	28	Male	Right	Yes	180	170	166	157	148	108	111	57	11	6.7	w	500	58	1	34	3.5	180	Feet	1	0.3	74.8806	-60.5645	3.29331	-16	HB
334	28	Male	Right	Yes	180	170	166	157	148	108	111	57	11	6.7	w	500	66	1	34	3.5	0	Feet	1	0.3	73.6747	-68.5148	6.52014	-19	HB
334	28	Male	Right	Yes	180	170	166	157	148	108	111	57	11	6.7	w	500	82	1	152.5	3.5	90	Feet	1	0.3	62.1159	-32.6914	5.95957	-21	HB
334	28	Male	Right	Yes	180	170	166	157	148	108	111	57	11	6.7	w	500	84	1	45	3.5	90	Feet	1	0.3	77.9781	-29.5347	4.27986	-23	HB
334	28	Male	Right	Yes	180	170	166	157	148	108	111	57	11	6.7	w	500	86	1	152.5	3.5	0	Feet	1	0.3	57.818	-67.7528	7.88007	-24	HB
334	28	Male	Right	Yes	180	170	166	157	148	108	111	57	11	6.7	w	500	89	1	34	3.5	90	Feet	1	0.3	67.4719	-111.176	4.14642	-20	HB
334	28	Male	Right	Yes	180	170	166	157	148	108	111	57	11	6.7	w	500	103	1	0	3.5	0	Feet	1	0.3	88.4683	-9.35904	6.34733	-37	HB
334	28	Male	Right	Yes	180	170	166	157	148	108	111	57	11	6.7	w	500	112	1	90	3.5	0	Feet	1	0.3	60.2845	-109.762	4.25326	-17	HB
334	28	Male	Right	Yes	180	170	166	157	148	108	111	57	11	6.7	w	500	120	1	90	3.5	180	Feet	1	0.3	65.3333	-70.7352	3.46664	-20	HB
334	28	Male	Right	Yes	180	170	166	157	148	108	111	57	11	6.7	w	500	131	1	135	3.5	180	Feet	1	0.3	65.6612	-23.3161	4.0669	-25	HB
334	28	Male	Right	Yes	180	170	166	157	148	108	111	57	11	6.7	w	500	133	1	152.5	3.5	180	Feet	1	0.3	62.7004	-28.1454	6.9332	-25	HB
334	28	Male	Right	Yes	180	170	166	157	148	108	111	57	11	6.7	w	500	143	1	180	3.5	0	Feet	1	0.3	46.8114	-148.541	5.38652	-17	HB
334	28	Male	Right	Yes	180	170	166	157	148	108	111	57	11	6.7	w	500	152	1	135	3.5	90	Feet	1	0.3	62.9449	-43.7578	3.29325	-20	HB
334	28	Male	Right	Yes	180	170	166	157	148	108	111	57	11	6.7	w	500	154	1	45	3.5	0	Feet	1	0.3	67.0366	-103.302	5.01324	-21	HB
334	28	Male	Right	Yes	180	170	166	157	148	108	111	57	11	6.7	w	500	159	1	45	3.5	180	Feet	1	0.3	71.1938	-74.1918	3.62661	-26	HB
334	28	Male	Right	Yes	180	170	166	157	148	108	111	57	11	6.7	w	500	177	1	90	3.5	90	Feet	1	0.3	51.7316	-186.1	3.42644	-22	HB
334	28	Male	Right	Yes	180	170	166	157	148	108	111	57	11	6.7	w	500	2	1	180	3.5	180	Hips	1	0.3	81.5542	128.03	4.30642	-13	HB
334	28	Male	Right	Yes	180	170	166	157	148	108	111	57	11	6.7	w	500	11	1	180	3.5	0	Hips	1	0.3	76.1096	93.4462	3.57344	-10	HB
334	28	Male	Right	Yes	180	170	166	157	148	108	111	57	11	6.7	w	500	71	1	34	3.5	180	Hips	1	0.3	91.6552	44.1136	2.81302	-22	HB
334	28	Male	Right	Yes	180	170	166	157	148	108	111	57	11	6.7	w	500	74	1	90	3.5	0	Hips	1	0.3	75.0615	-3.37933	4.5867	-21	HB
334	28	Male	Right	Yes	180	170	166	157	148	108	111	57	11	6.7	w	500	75	1	45	3.5	90	Hips	1	0.3	97.5572	91.4342	3.04006	-22	HB
334	28	Male	Right	Yes	180	170	166	157	148	108	111	57	11	6.7	w	500	83	1	152.5	3.5	0	Hips	1	0.3	78.1923	79.3321	5.37334	-22	HB
334	28	Male	Right	Yes	180	170	166	157	148	108	111	57	11	6.7	w	500	88	1	152.5	3.5	180	Hips	1	0.3	63.4249	-22.5766	4.81296	-19	HB
334	28	Male	Right	Yes	180	170	166	157	148	108	111	57	11	6.7	w	500	96	1	135	3.5	180	Hips	1	0.3	77.5643	57.819	6.81296	-14	HB
334	28	Male	Right	Yes	180	170	166	157	148	108	111	57	11	6.7	w	500	98	1	45	3.5	180	Hips	1	0.3	93.7273	67.801	3.79967	-21	HB
334	28	Male	Right	Yes	180	170	166	157	148	108	111	57	11	6.7	w	500	104	1	90	3.5	90	Hips	1	0.3	88.5283	81.0082	3.11994	-22	HB
334	28	Male	Right	Yes	180	170	166	157	148	108	111	57	11	6.7	w	500	107	1	135	3.5	0	Hips	1	0.3	68.8521	-0.390125	4.01331	-21	HB
334	28	Male	Right	Yes	180	170	166	157	148	108	111	57	11	6.7	w	500	113	1	0	3.5	180	Hips	1	0.3	103.53	84.2233	3.77196	-17	HB
334	28	Male	Right	Yes	180	170	166	157	148	108	111	57	11	6.7	w	500	129	1	152.5	3.5	90	Hips	1	0.3	79.7349	89.1145	4.79968	-24	HB
334	28	Male	Right	Yes	180	170	166	157	148	108	111	57	11	6.7	w	500	132	1	90	3.5	180	Hips	1	0.3	82.7207	45.2923	3.97345	-24	HB
334	28	Male	Right	Yes	180	170	166	157	148	108	111	57	11	6.7	w	500	135	1	180	3.5	90	Hips	1	0.3	61.6537	-8.82049	4.65303	-20	HB
334	28	Male	Right	Yes	180	170	166	157	148	108	111	57	11	6.7	w	500	141	1	45	3.5	0	Hips	1	0.3	85.8889	19.8435	5.89399	-24	HB
334	28	Male	Right	Yes	180	170	166	157	148	108	111	57	11	6.7	w	500	167	1	135	3.5	90	Hips	1	0.3	89.078	129.368	3.74663	-15	HB
334	28	Male	Right	Yes	180	170	166	157	148	108	111	57	11	6.7	w	500	168	1	0	3.5	0	Hips	1	0.3	105.274	95.5801	3.10694	-16	HB
334	28	Male	Right	Yes	180	170	166	157	148	108	111	57	11	6.7	w	500	171	1	34	3.5	90	Hips	1	0.3	83.9761	-2.93383	3.37327	-17	HB
334	28	Male	Right	Yes	180	170	166	157	148	108	111	57	11	6.7	w	500	180	1	0	3.5	90	Hips	1	0.3	104.752	92.1596	4.63978	-23	HB
334	28	Male	Right	Yes	180	170	166	157	148	108	111	57	11	6.7	w	500	183	1	34	3.5	0	Hips	1	0.3	101.217	103.412	3.13332	-23	HB
334	28	Male	Right	Yes	180	170	166	157	148	108	111	57	11	6.7	w	500	5	1	90	3.5	0	Knee	1	0.3	95.3311	122.66	4.43996	-21	HB
334	28	Male	Right	Yes	180	170	166	157	148	108	111	57	11	6.7	w	500	8	1	152.5	3.5	180	Knee	1	0.3	78.4159	80.7564	4.06629	-10	HB
334	28	Male	Right	Yes	180	170	166	157	148	108	111	57	11	6.7	w	500	15	1	0	3.5	90	Knee	1	0.3	96.7152	41.2096	3.91978	-28	HB
334	28	Male	Right	Yes	180	170	166	157	148	108	111	57	11	6.7	w	500	23	1	34	3.5	180	Knee	1	0.3	90.4017	36.4537	6.13292	-15	HB
334	28	Male	Right	Yes	180	170	166	157	148	108	111	57	11	6.7	w	500	28	1	45	3.5	0	Knee	1	0.3	89.4138	41.4188	6.26678	-29	HB
334	28	Male	Right	Yes	180	170	166	157	148	108	111	57	11	6.7	w	500	31	1	45	3.5	180	Knee	1	0.3	85.754	19.0148	4.05312	-17	HB
334	28	Male	Right	Yes	180	170	166	157	148	108	111	57	11	6.7	w	500	32	1	152.5	3.5	90	Knee	1	0.3	78.6455	82.2168	3.5731	-17	HB
334	28	Male	Right	Yes	180	170	166	157	148	108	111	57	11	6.7	w	500	47	1	180	3.5	90	Knee	1	0.3	71.6272	63.7549	4.94656	-14	HB
334	28	Male	Right	Yes	180	170	166	157	148	108	111	57	11	6.7	w	500	57	1	0	3.5	0	Knee	1	0.3	96.5182	39.9899	7.49308	-27	HB
334	28	Male	Right	Yes	180	170	166	157	148	108	111	57	11	6.7	w	500	116	1	135	3.5	90	Knee	1	0.3	70.192	8.93689	3.54693	-21	HB
334	28	Male	Right	Yes	180	170	166	157	148	108	111	57	11	6.7	w	500	127	1	90	3.5	180	Knee	1	0.3	77.6812	13.5672	5.30684	-25	HB
334	28	Male	Right	Yes	180	170	166	157	148	108	111	57	11	6.7	w	500	130	1	135	3.5	180	Knee	1	0.3	59.3477	-72.421	3.47983	-25	HB
334	28	Male	Right	Yes	180	170	166	157	148	108	111	57	11	6.7	w	500	138	1	34	3.5	90	Knee	1	0.3	79.8894	-28.411	6.30657	-21	HB
334	28	Male	Right	Yes	180	170	166	157	148	108	111	57	11	6.7	w	500	145	1	135	3.5	0	Knee	1	0.3	65.5737	-23.9611	5.37329	-22	HB
334	28	Male	Right	Yes	180	170	166	157	148	108	111	57	11	6.7	w	500	151	1	180	3.5	0	Knee	1	0.3	66.8209	30.141	5.29306	-20	HB
334	28	Male	Right	Yes	180	170	166	157	148	108	111	57	11	6.7	w	500	157	1	0	3.5	180	Knee	1	0.3	90.8048	4.91648	3.87976	-25	HB
334	28	Male	Right	Yes	180	170	166	157	148	108	111	57	11	6.7	w	500	166	1	90	3.5	90	Knee	1	0.3	80.6393	32.3042	2.91998	-12	HB
334	28	Male	Right	Yes	180	170	166	157	148	108	111	57	11	6.7	w	500	169	1	152.5	3.5	0	Knee	1	0.3	59.3259	-55.1011	4.01306	-16	HB
334	28	Male	Right	Yes	180	170	166	157	148	108	111	57	11	6.7	w	500	173	1	180	3.5	180	Knee	1	0.3	73.0934	73.6179	5.82646	-18	HB
334	28	Male	Right	Yes	180	170	166	157	148	108	111	57	11	6.7	w	500	179	1	45	3.5	90	Knee	1	0.3	81.2165	-9.07985	4.36017	-20	HB
334	28	Male	Right	Yes	180	170	166	157	148	108	111	57	11	6.7	w	500	186	1	34	3.5	0	Knee	1	0.3	72.9929	-73.0533	3.24018	-24	HB
334	28	Male	Right	Yes	180	170	166	157	148	108	111	57	11	6.7	w	500	3	1	45	3.5	90	Nose	1	0.3	107.204	153.369	2.64513	-21	HB
334	28	Male	Right	Yes	180	170	166	157	148	108	111	57	11	6.7	w	500	20	1	34	3.5	90	Nose	1	0.3	110.665	166.012	5.1463	-13	HB
334	28	Male	Right	Yes	180	170	166	157	148	108	111	57	11	6.7	w	500	46	1	152.5	3.5	0	Nose	1	0.3	87.448	136.9	4.87961	-19	HB
334	28	Male	Right	Yes	180	170	166	157	148	108	111	57	11	6.7	w	500	51	1	45	3.5	180	Nose	1	0.3	112.315	188.655	5.42647	-9	HB
334	28	Male	Right	Yes	180	170	166	157	148	108	111	57	11	6.7	w	500	52	1	34	3.5	180	Nose	1	0.3	112.053	175.789	4.17351	-15	HB
334	28	Male	Right	Yes	180	170	166	157	148	108	111	57	11	6.7	w	500	59	1	135	3.5	90	Nose	1	0.3	96.282	173.529	4.84011	-17	HB
334	28	Male	Right	Yes	180	170	166	157	148	108	111	57	11	6.7	w	500	63	1	0	3.5	180	Nose	1	0.3	120.887	209.366	2.57305	-11	HB
334	28	Male	Right	Yes	180	170	166	157	148	108	111	57	11	6.7	w	500	65	1	45	3.5	0	Nose	1	0.3	109.33	167.775	4.26613	-16	HB
334	28	Male	Right	Yes	180	170	166	157	148	108	111	57	11	6.7	w	500	69	1	135	3.5	0	Nose	1	0.3	95.8452	170.831	4.27986	-20	HB
334	28	Male	Right	Yes	180	170	166	157	148	108	111	57	11	6.7	w	500	77	1	90	3.5	180	Nose	1	0.3	107.172	198.157	3.45286	-24	HB
334	28	Male	Right	Yes	180	170	166	157	148	108	111	57	11	6.7	w	500	87	1	90	3.5	0	Nose	1	0.3	102.498	167.578	3.63988	-24	HB
334	28	Male	Right	Yes	180	170	166	157	148	108	111	57	11	6.7	w	500	111	1	152.5	3.5	90	Nose	1	0.3	94.9808	183.003	3.3998	-14	HB
334	28	Male	Right	Yes	180	170	166	157	148	108	111	57	11	6.7	w	500	124	1	90	3.5	90	Nose	1	0.3	105.624	187.881	3.14665	-23	HB
334	28	Male	Right	Yes	180	170	166	157	148	108	111	57	11	6.7	w	500	134	1	0	3.5	0	Nose	1	0.3	116.827	177.002	3.86577	-26	HB
334	28	Male	Right	Yes	180	170	166	157	148	108	111	57	11	6.7	w	500	147	1	135	3.5	180	Nose	1	0.3	96.5207	175.005	6.55989	-21	HB
334	28	Male	Right	Yes	180	170	166	157	148	108	111	57	11	6.7	w	500	156	1	180	3.5	180	Nose	1	0.3	91.4201	188.677	5.30669	-21	HB
334	28	Male	Right	Yes	180	170	166	157	148	108	111	57	11	6.7	w	500	160	1	180	3.5	90	Nose	1	0.3	89.0691	174.313	3.3068	-17	HB
334	28	Male	Right	Yes	180	170	166	157	148	108	111	57	11	6.7	w	500	164	1	0	3.5	90	Nose	1	0.3	114.721	161.137	2.92653	-23	HB
334	28	Male	Right	Yes	180	170	166	157	148	108	111	57	11	6.7	w	500	178	1	180	3.5	0	Nose	1	0.3	91.59	189.715	3.86655	-20	HB
334	28	Male	Right	Yes	180	170	166	157	148	108	111	57	11	6.7	w	500	184	1	34	3.5	0	Nose	1	0.3	114.737	195.257	2.73348	-24	HB
334	28	Male	Right	Yes	180	170	166	157	148	108	111	57	11	6.7	w	500	189	1	152.5	3.5	180	Nose	1	0.3	91.0192	158.727	3.2804	-14	HB
334	28	Male	Right	Yes	180	170	166	157	148	108	111	57	11	6.7	w	500	10	1	90	3.5	90	Shou	1	0.3	98.1266	139.978	3.23971	-10	HB
334	28	Male	Right	Yes	180	170	166	157	148	108	111	57	11	6.7	w	500	12	1	135	3.5	180	Shou	1	0.3	87.9217	122.299	3.5335	-10	HB
334	28	Male	Right	Yes	180	170	166	157	148	108	111	57	11	6.7	w	500	25	1	45	3.5	0	Shou	1	0.3	101.948	119.061	5.59987	-16	HB
334	28	Male	Right	Yes	180	170	166	157	148	108	111	57	11	6.7	w	500	33	1	34	3.5	0	Shou	1	0.3	105.511	131.136	4.35983	-17	HB
334	28	Male	Right	Yes	180	170	166	157	148	108	111	57	11	6.7	w	500	42	1	90	3.5	0	Shou	1	0.3	100.018	151.831	4.46664	-18	HB
334	28	Male	Right	Yes	180	170	166	157	148	108	111	57	11	6.7	w	500	43	1	0	3.5	0	Shou	1	0.3	108.415	116.533	4.81335	-21	HB
334	28	Male	Right	Yes	180	170	166	157	148	108	111	57	11	6.7	w	500	67	1	135	3.5	90	Shou	1	0.3	91.0398	141.352	2.65351	-19	HB
334	28	Male	Right	Yes	180	170	166	157	148	108	111	57	11	6.7	w	500	95	1	152.5	3.5	0	Shou	1	0.3	83.1462	110.432	4.03977	-21	HB
334	28	Male	Right	Yes	180	170	166	157	148	108	111	57	11	6.7	w	500	97	1	0	3.5	90	Shou	1	0.3	115.593	167.64	3.51415	-17	HB
334	28	Male	Right	Yes	180	170	166	157	148	108	111	57	11	6.7	w	500	101	1	180	3.5	180	Shou	1	0.3	94.5827	208.054	3.71973	-21	HB
334	28	Male	Right	Yes	180	170	166	157	148	108	111	57	11	6.7	w	500	102	1	45	3.5	180	Shou	1	0.3	100.796	111.739	3.03981	-23	HB
334	28	Male	Right	Yes	180	170	166	157	148	108	111	57	11	6.7	w	500	114	1	45	3.5	90	Shou	1	0.3	108.201	160.081	5.57327	-18	HB
334	28	Male	Right	Yes	180	170	166	157	148	108	111	57	11	6.7	w	500	137	1	152.5	3.5	180	Shou	1	0.3	90.3108	154.399	4.54661	-21	HB
334	28	Male	Right	Yes	180	170	166	157	148	108	111	57	11	6.7	w	500	139	1	135	3.5	0	Shou	1	0.3	91.7371	145.615	4.66624	-23	HB
334	28	Male	Right	Yes	180	170	166	157	148	108	111	57	11	6.7	w	500	149	1	90	3.5	180	Shou	1	0.3	97.4287	135.635	4.01309	-21	HB
334	28	Male	Right	Yes	180	170	166	157	148	108	111	57	11	6.7	w	500	162	1	0	3.5	180	Shou	1	0.3	111.764	139.734	3.6149	-23	HB
334	28	Male	Right	Yes	180	170	166	157	148	108	111	57	11	6.7	w	500	163	1	152.5	3.5	90	Shou	1	0.3	90.2083	153.773	1.73336	-20	HB
334	28	Male	Right	Yes	180	170	166	157	148	108	111	57	11	6.7	w	500	165	1	180	3.5	90	Shou	1	0.3	83.6312	140.934	4.11982	-8	HB
334	28	Male	Right	Yes	180	170	166	157	148	108	111	57	11	6.7	w	500	181	1	34	3.5	90	Shou	1	0.3	108.851	153.499	3.08006	-24	HB
334	28	Male	Right	Yes	180	170	166	157	148	108	111	57	11	6.7	w	500	185	1	34	3.5	180	Shou	1	0.3	110.034	161.627	2.93677	-24	HB
334	28	Male	Right	Yes	180	170	166	157	148	108	111	57	11	6.7	w	500	187	1	180	3.5	0	Shou	1	0.3	84.406	145.719	8.30616	-5	HB
334	28	Male	Right	Yes	180	170	166	157	148	108	111	57	11	6.7	w	500	24	1	180	3.5	0	Topo	1	0.3	90.5447	183.328	4.60016	-15	HB
334	28	Male	Right	Yes	180	170	166	157	148	108	111	57	11	6.7	w	500	27	1	90	3.5	0	Topo	1	0.3	106.009	190.423	4.6139	-11	HB
334	28	Male	Right	Yes	180	170	166	157	148	108	111	57	11	6.7	w	500	36	1	45	3.5	0	Topo	1	0.3	113.734	198.89	5.81332	-17	HB
334	28	Male	Right	Yes	180	170	166	157	148	108	111	57	11	6.7	w	500	44	1	180	3.5	90	Topo	1	0.3	88.0862	168.305	3.8401	-9	HB
334	28	Male	Right	Yes	180	170	166	157	148	108	111	57	11	6.7	w	500	48	1	135	3.5	180	Topo	1	0.3	95.3925	168.038	4.37389	-15	HB
334	28	Male	Right	Yes	180	170	166	157	148	108	111	57	11	6.7	w	500	49	1	90	3.5	90	Topo	1	0.3	105.999	190.351	4.88004	-16	HB
334	28	Male	Right	Yes	180	170	166	157	148	108	111	57	11	6.7	w	500	56	1	45	3.5	90	Topo	1	0.3	114.808	206.783	6.7731	-14	HB
334	28	Male	Right	Yes	180	170	166	157	148	108	111	57	11	6.7	w	500	61	1	180	3.5	180	Topo	1	0.3	90.6835	184.175	5.85289	-4	HB
334	28	Male	Right	Yes	180	170	166	157	148	108	111	57	11	6.7	w	500	73	1	0	3.5	0	Topo	1	0.3	120.892	209.406	3.69333	-21	HB
334	28	Male	Right	Yes	180	170	166	157	148	108	111	57	11	6.7	w	500	76	1	0	3.5	90	Topo	1	0.3	119.157	195.262	3.9333	-23	HB
334	28	Male	Right	Yes	180	170	166	157	148	108	111	57	11	6.7	w	500	80	1	152.5	3.5	180	Topo	1	0.3	99.1219	208.698	4.4531	-21	HB
334	28	Male	Right	Yes	180	170	166	157	148	108	111	57	11	6.7	w	500	85	1	135	3.5	0	Topo	1	0.3	102.66	213.618	5.67999	-22	HB
334	28	Male	Right	Yes	180	170	166	157	148	108	111	57	11	6.7	w	500	100	1	34	3.5	0	Topo	1	0.3	119.445	231.573	5.93312	-24	HB
334	28	Male	Right	Yes	180	170	166	157	148	108	111	57	11	6.7	w	500	110	1	0	3.5	180	Topo	1	0.3	122.661	224.36	3.5332	-21	HB
334	28	Male	Right	Yes	180	170	166	157	148	108	111	57	11	6.7	w	500	117	1	34	3.5	180	Topo	1	0.3	117.659	217.439	3.81299	-21	HB
334	28	Male	Right	Yes	180	170	166	157	148	108	111	57	11	6.7	w	500	125	1	34	3.5	90	Topo	1	0.3	119.814	234.564	3.0932	-25	HB
334	28	Male	Right	Yes	180	170	166	157	148	108	111	57	11	6.7	w	500	126	1	152.5	3.5	0	Topo	1	0.3	99.3474	210.112	4.05357	-24	HB
334	28	Male	Right	Yes	180	170	166	157	148	108	111	57	11	6.7	w	500	136	1	135	3.5	90	Topo	1	0.3	99.7563	195.18	2.57317	-21	HB
334	28	Male	Right	Yes	180	170	166	157	148	108	111	57	11	6.7	w	500	140	1	152.5	3.5	90	Topo	1	0.3	92.3027	166.574	3.81316	-23	HB
334	28	Male	Right	Yes	180	170	166	157	148	108	111	57	11	6.7	w	500	158	1	90	3.5	180	Topo	1	0.3	106.87	196.139	4.94637	-26	HB
334	28	Male	Right	Yes	180	170	166	157	148	108	111	57	11	6.7	w	500	170	1	45	3.5	180	Topo	1	0.3	116.032	215.949	2.73344	-17	HB
334	28	Male	Right	Yes	180	170	166	157	148	108	111	57	11	6.7	w	500	4	1	0	3.5	180	Wais	1	0.3	110.941	133.936	3.29329	-21	HB
334	28	Male	Right	Yes	180	170	166	157	148	108	111	57	11	6.7	w	500	14	1	152.5	3.5	180	Wais	1	0.3	80.5786	94.4236	3.61318	-12	HB
334	28	Male	Right	Yes	180	170	166	157	148	108	111	57	11	6.7	w	500	21	1	180	3.5	0	Wais	1	0.3	72.8331	71.8784	3.36004	-14	HB
334	28	Male	Right	Yes	180	170	166	157	148	108	111	57	11	6.7	w	500	30	1	135	3.5	0	Wais	1	0.3	81.8579	84.9251	5.65353	-16	HB
334	28	Male	Right	Yes	180	170	166	157	148	108	111	57	11	6.7	w	500	37	1	135	3.5	90	Wais	1	0.3	86.8874	115.967	4.54664	-11	HB
334	28	Male	Right	Yes	180	170	166	157	148	108	111	57	11	6.7	w	500	40	1	90	3.5	90	Wais	1	0.3	88.9874	83.8135	4.40024	-15	HB
334	28	Male	Right	Yes	180	170	166	157	148	108	111	57	11	6.7	w	500	45	1	34	3.5	90	Wais	1	0.3	97.1289	77.7742	4.24388	-24	HB
334	28	Male	Right	Yes	180	170	166	157	148	108	111	57	11	6.7	w	500	53	1	180	3.5	90	Wais	1	0.3	80.0059	118.323	4.38622	-6	HB
334	28	Male	Right	Yes	180	170	166	157	148	108	111	57	11	6.7	w	500	62	1	90	3.5	180	Wais	1	0.3	86.279	67.2379	4.01322	-10	HB
334	28	Male	Right	Yes	180	170	166	157	148	108	111	57	11	6.7	w	500	64	1	0	3.5	90	Wais	1	0.3	107.135	107.912	4.2935	-24	HB
334	28	Male	Right	Yes	180	170	166	157	148	108	111	57	11	6.7	w	500	70	1	90	3.5	0	Wais	1	0.3	81.3992	37.0624	3.69307	-21	HB
334	28	Male	Right	Yes	180	170	166	157	148	108	111	57	11	6.7	w	500	81	1	135	3.5	180	Wais	1	0.3	69.6497	5.18183	4.43927	-22	HB
334	28	Male	Right	Yes	180	170	166	157	148	108	111	57	11	6.7	w	500	92	1	152.5	3.5	90	Wais	1	0.3	72.3755	41.3088	3.6531	-17	HB
334	28	Male	Right	Yes	180	170	166	157	148	108	111	57	11	6.7	w	500	93	1	152.5	3.5	0	Wais	1	0.3	71.6965	36.7247	4.27987	-18	HB
334	28	Male	Right	Yes	180	170	166	157	148	108	111	57	11	6.7	w	500	105	1	34	3.5	0	Wais	1	0.3	82.5778	-11.5949	5.58677	-24	HB
334	28	Male	Right	Yes	180	170	166	157	148	108	111	57	11	6.7	w	500	106	1	180	3.5	180	Wais	1	0.3	64.3179	11.6907	5.25313	-11	HB
334	28	Male	Right	Yes	180	170	166	157	148	108	111	57	11	6.7	w	500	119	1	0	3.5	0	Wais	1	0.3	100.249	63.2808	5.63981	-19	HB
334	28	Male	Right	Yes	180	170	166	157	148	108	111	57	11	6.7	w	500	128	1	45	3.5	0	Wais	1	0.3	86.3247	22.5182	6.03978	-24	HB
334	28	Male	Right	Yes	180	170	166	157	148	108	111	57	11	6.7	w	500	144	1	45	3.5	90	Wais	1	0.3	95.2351	77.0687	3.62676	-21	HB
334	28	Male	Right	Yes	180	170	166	157	148	108	111	57	11	6.7	w	500	161	1	34	3.5	180	Wais	1	0.3	91.0591	40.4703	3.83982	-21	HB
334	28	Male	Right	Yes	180	170	166	157	148	108	111	57	11	6.7	w	500	176	1	45	3.5	180	Wais	1	0.3	92.7372	61.7331	3.17319	-20	HB
341	22	Male	Right	Yes	188	178	166	159	152	112	117	60	13	6.7	n	500	1	1	155.5	3.5	0	Self	1	0.3	91.5416	164.919	17.5651	0	PS
341	22	Male	Right	Yes	188	178	166	159	152	112	117	60	13	6.7	n	500	2	1	47	3.5	90	Self	1	0.3	110.437	177.418	6.13821	0	PS
341	22	Male	Right	Yes	188	178	166	159	152	112	117	60	13	6.7	n	500	3	1	0	3.5	180	Self	1	0.3	117.421	181.584	6.68948	0	PS
341	22	Male	Right	Yes	188	178	166	159	152	112	117	60	13	6.7	n	500	4	1	94	3.5	180	Self	1	0.3	101.75	166.798	4.48722	0	PS
341	22	Male	Right	Yes	188	178	166	159	152	112	117	60	13	6.7	n	500	5	1	36.5	3.5	90	Self	1	0.3	110.662	168.486	3.8364	0	PS
341	22	Male	Right	Yes	188	178	166	159	152	112	117	60	13	6.7	n	500	6	1	0	3.5	0	Self	1	0.3	117.706	183.804	7.84014	0	PS
341	22	Male	Right	Yes	188	178	166	159	152	112	117	60	13	6.7	n	500	7	1	0	3.5	90	Self	1	0.3	114.071	156.351	6.30537	0	PS
341	22	Male	Right	Yes	188	178	166	159	152	112	117	60	13	6.7	n	500	8	1	155.5	3.5	180	Self	1	0.3	94.1521	180.908	6.77201	0	PS
341	22	Male	Right	Yes	188	178	166	159	152	112	117	60	13	6.7	n	500	9	1	94	3.5	90	Self	1	0.3	102.954	174.507	4.47056	0	PS
341	22	Male	Right	Yes	188	178	166	159	152	112	117	60	13	6.7	n	500	10	1	141	3.5	0	Self	1	0.3	93.8289	164.424	6.07192	0	PS
341	22	Male	Right	Yes	188	178	166	159	152	112	117	60	13	6.7	n	500	11	1	188	3.5	90	Self	1	0.3	86.0718	163.966	7.55623	0	PS
341	22	Male	Right	Yes	188	178	166	159	152	112	117	60	13	6.7	n	500	12	1	155.5	3.5	90	Self	1	0.3	92.9925	173.797	5.98838	0	PS
341	22	Male	Right	Yes	188	178	166	159	152	112	117	60	13	6.7	n	500	13	1	94	3.5	0	Self	1	0.3	101.082	162.554	6.17182	0	PS
341	22	Male	Right	Yes	188	178	166	159	152	112	117	60	13	6.7	n	500	14	1	47	3.5	180	Self	1	0.3	107.713	158.783	7.80697	0	PS
341	22	Male	Right	Yes	188	178	166	159	152	112	117	60	13	6.7	n	500	15	1	141	3.5	180	Self	1	0.3	94.0752	165.936	8.25678	0	PS
341	22	Male	Right	Yes	188	178	166	159	152	112	117	60	13	6.7	n	500	16	1	47	3.5	0	Self	1	0.3	110.367	176.935	5.18798	0	PS
341	22	Male	Right	Yes	188	178	166	159	152	112	117	60	13	6.7	n	500	17	1	36.5	3.5	180	Self	1	0.3	110.462	167.095	4.11987	0	PS
341	22	Male	Right	Yes	188	178	166	159	152	112	117	60	13	6.7	n	500	18	1	188	3.5	0	Self	1	0.3	83.6626	149.128	5.70423	0	PS
341	22	Male	Right	Yes	188	178	166	159	152	112	117	60	13	6.7	n	500	19	1	188	3.5	180	Self	1	0.3	84.4686	154.105	8.89089	0	PS
341	22	Male	Right	Yes	188	178	166	159	152	112	117	60	13	6.7	n	500	20	1	36.5	3.5	0	Self	1	0.3	106.292	138.793	4.20351	0	PS
341	22	Male	Right	Yes	188	178	166	159	152	112	117	60	13	6.7	n	500	21	1	141	3.5	90	Self	1	0.3	93.6387	163.257	2.0852	0	PS
342	22	Male	Right	Yes	188	178	166	159	152	112	117	60	13	6.7	w	500	1	1	0	3.5	180	Self	1	0.3	118.064	186.596	29.5589	-26	HS
342	22	Male	Right	Yes	188	178	166	159	152	112	117	60	13	6.7	w	500	2	1	47	3.5	90	Self	1	0.3	108.909	166.894	4.55986	-25	HS
342	22	Male	Right	Yes	188	178	166	159	152	112	117	60	13	6.7	w	500	3	1	188	3.5	0	Self	1	0.3	85.3183	159.337	4.6265	-25	HS
342	22	Male	Right	Yes	188	178	166	159	152	112	117	60	13	6.7	w	500	4	1	94	3.5	0	Self	1	0.3	103.77	179.773	5.02631	-25	HS
342	22	Male	Right	Yes	188	178	166	159	152	112	117	60	13	6.7	w	500	5	1	155.5	3.5	90	Self	1	0.3	94.6752	184.123	4.61313	-24	HS
342	22	Male	Right	Yes	188	178	166	159	152	112	117	60	13	6.7	w	500	6	1	36.5	3.5	0	Self	1	0.3	110.977	170.688	3.65323	-24	HS
342	22	Male	Right	Yes	188	178	166	159	152	112	117	60	13	6.7	w	500	7	1	188	3.5	90	Self	1	0.3	88.2427	177.262	5.75977	-22	HS
342	22	Male	Right	Yes	188	178	166	159	152	112	117	60	13	6.7	w	500	8	1	94	3.5	180	Self	1	0.3	104.819	186.6	3.55992	-23	HS
342	22	Male	Right	Yes	188	178	166	159	152	112	117	60	13	6.7	w	500	9	1	188	3.5	180	Self	1	0.3	86.7091	167.875	4.1464	-23	HS
342	22	Male	Right	Yes	188	178	166	159	152	112	117	60	13	6.7	w	500	10	1	141	3.5	180	Self	1	0.3	92.8654	158.519	2.57314	-22	HS
342	22	Male	Right	Yes	188	178	166	159	152	112	117	60	13	6.7	w	500	11	1	0	3.5	0	Self	1	0.3	118.976	193.816	3.06673	-23	HS
342	22	Male	Right	Yes	188	178	166	159	152	112	117	60	13	6.7	w	500	12	1	0	3.5	90	Self	1	0.3	119.1	194.809	3.42654	-23	HS
342	22	Male	Right	Yes	188	178	166	159	152	112	117	60	13	6.7	w	500	13	1	36.5	3.5	90	Self	1	0.3	110.794	169.408	1.34728	-23	HS
342	22	Male	Right	Yes	188	178	166	159	152	112	117	60	13	6.7	w	500	14	1	141	3.5	0	Self	1	0.3	97.5987	187.692	5.41244	-22	HS
342	22	Male	Right	Yes	188	178	166	159	152	112	117	60	13	6.7	w	500	15	1	155.5	3.5	0	Self	1	0.3	95.9899	192.224	3.01334	-22	HS
342	22	Male	Right	Yes	188	178	166	159	152	112	117	60	13	6.7	w	500	16	1	141	3.5	90	Self	1	0.3	96.8478	183.031	4.52118	-21	HS
342	22	Male	Right	Yes	188	178	166	159	152	112	117	60	13	6.7	w	500	17	1	47	3.5	0	Self	1	0.3	112.912	194.934	4.87992	-21	HS
342	22	Male	Right	Yes	188	178	166	159	152	112	117	60	13	6.7	w	500	18	1	155.5	3.5	180	Self	1	0.3	88.6973	147.541	4.37294	-21	HS
342	22	Male	Right	Yes	188	178	166	159	152	112	117	60	13	6.7	w	500	19	1	47	3.5	180	Self	1	0.3	111.404	184.192	2.54651	-20	HS
342	22	Male	Right	Yes	188	178	166	159	152	112	117	60	13	6.7	w	500	20	1	36.5	3.5	180	Self	1	0.3	113.924	191.772	2.42652	-20	HS
342	22	Male	Right	Yes	188	178	166	159	152	112	117	60	13	6.7	w	500	21	1	94	3.5	90	Self	1	0.3	105.358	190.133	4.19986	-20	HS
343	22	Male	Right	Yes	188	178	166	159	152	112	117	60	13	6.7	n	500	14	1	47	3.5	0	Chin	1	0.3	109.228	169.077	8.45724	0	PB
343	22	Male	Right	Yes	188	178	166	159	152	112	117	60	13	6.7	n	500	15	1	141	3.5	0	Chin	1	0.3	93.1816	160.455	8.49011	0	PB
343	22	Male	Right	Yes	188	178	166	159	152	112	117	60	13	6.7	n	500	34	1	47	3.5	180	Chin	1	0.3	106.969	153.801	6.3225	0	PB
343	22	Male	Right	Yes	188	178	166	159	152	112	117	60	13	6.7	n	500	41	1	188	3.5	90	Chin	1	0.3	81.5535	136.026	6.55533	0	PB
343	22	Male	Right	Yes	188	178	166	159	152	112	117	60	13	6.7	n	500	47	1	0	3.5	0	Chin	1	0.3	111.242	136.051	7.27276	0	PB
343	22	Male	Right	Yes	188	178	166	159	152	112	117	60	13	6.7	n	500	49	1	188	3.5	0	Chin	1	0.3	84.2109	152.515	4.83711	0	PB
343	22	Male	Right	Yes	188	178	166	159	152	112	117	60	13	6.7	n	500	52	1	94	3.5	90	Chin	1	0.3	100.045	155.999	5.33764	0	PB
343	22	Male	Right	Yes	188	178	166	159	152	112	117	60	13	6.7	n	500	64	1	94	3.5	180	Chin	1	0.3	99.0274	149.606	5.95524	0	PB
343	22	Male	Right	Yes	188	178	166	159	152	112	117	60	13	6.7	n	500	86	1	155.5	3.5	0	Chin	1	0.3	90.3726	157.776	5.7383	0	PB
343	22	Male	Right	Yes	188	178	166	159	152	112	117	60	13	6.7	n	500	97	1	188	3.5	180	Chin	1	0.3	85.5175	160.562	5.60331	0	PB
343	22	Male	Right	Yes	188	178	166	159	152	112	117	60	13	6.7	n	500	109	1	36.5	3.5	90	Chin	1	0.3	106.068	137.313	6.0381	0	PB
343	22	Male	Right	Yes	188	178	166	159	152	112	117	60	13	6.7	n	500	118	1	36.5	3.5	0	Chin	1	0.3	107.323	145.666	6.25533	0	PB
343	22	Male	Right	Yes	188	178	166	159	152	112	117	60	13	6.7	n	500	121	1	36.5	3.5	180	Chin	1	0.3	105.627	134.402	4.90422	0	PB
343	22	Male	Right	Yes	188	178	166	159	152	112	117	60	13	6.7	n	500	130	1	47	3.5	90	Chin	1	0.3	108.35	163.091	5.05466	0	PB
343	22	Male	Right	Yes	188	178	166	159	152	112	117	60	13	6.7	n	500	151	1	0	3.5	180	Chin	1	0.3	114.437	159.042	4.40374	0	PB
343	22	Male	Right	Yes	188	178	166	159	152	112	117	60	13	6.7	n	500	154	1	0	3.5	90	Chin	1	0.3	115.617	167.819	6.05473	0	PB
343	22	Male	Right	Yes	188	178	166	159	152	112	117	60	13	6.7	n	500	156	1	155.5	3.5	180	Chin	1	0.3	90.774	160.228	6.2218	0	PB
343	22	Male	Right	Yes	188	178	166	159	152	112	117	60	13	6.7	n	500	157	1	155.5	3.5	90	Chin	1	0.3	88.7343	147.767	2.53558	0	PB
343	22	Male	Right	Yes	188	178	166	159	152	112	117	60	13	6.7	n	500	172	1	141	3.5	180	Chin	1	0.3	91.5111	150.233	7.1394	0	PB
343	22	Male	Right	Yes	188	178	166	159	152	112	117	60	13	6.7	n	500	175	1	141	3.5	90	Chin	1	0.3	95.3021	173.482	3.43615	0	PB
343	22	Male	Right	Yes	188	178	166	159	152	112	117	60	13	6.7	n	500	176	1	94	3.5	0	Chin	1	0.3	98.682	147.445	6.28823	0	PB
343	22	Male	Right	Yes	188	178	166	159	152	112	117	60	13	6.7	n	500	5	1	94	3.5	180	Eyes	1	0.3	105.109	188.494	6.55553	0	PB
343	22	Male	Right	Yes	188	178	166	159	152	112	117	60	13	6.7	n	500	8	1	47	3.5	0	Eyes	1	0.3	111.245	183.069	5.83816	0	PB
343	22	Male	Right	Yes	188	178	166	159	152	112	117	60	13	6.7	n	500	11	1	0	3.5	0	Eyes	1	0.3	115.93	170.178	6.03843	0	PB
343	22	Male	Right	Yes	188	178	166	159	152	112	117	60	13	6.7	n	500	31	1	36.5	3.5	0	Eyes	1	0.3	112.441	181.055	4.42107	0	PB
343	22	Male	Right	Yes	188	178	166	159	152	112	117	60	13	6.7	n	500	45	1	141	3.5	90	Eyes	1	0.3	96.3964	180.237	3.2192	0	PB
343	22	Male	Right	Yes	188	178	166	159	152	112	117	60	13	6.7	n	500	61	1	36.5	3.5	90	Eyes	1	0.3	113.184	186.394	2.70215	0	PB
343	22	Male	Right	Yes	188	178	166	159	152	112	117	60	13	6.7	n	500	69	1	47	3.5	90	Eyes	1	0.3	110.318	176.592	3.50289	0	PB
343	22	Male	Right	Yes	188	178	166	159	152	112	117	60	13	6.7	n	500	70	1	141	3.5	180	Eyes	1	0.3	97.2933	185.795	5.45421	0	PB
343	22	Male	Right	Yes	188	178	166	159	152	112	117	60	13	6.7	n	500	75	1	141	3.5	0	Eyes	1	0.3	95.6867	175.853	5.63765	0	PB
343	22	Male	Right	Yes	188	178	166	159	152	112	117	60	13	6.7	n	500	77	1	0	3.5	90	Eyes	1	0.3	116.221	172.382	3.33618	0	PB
343	22	Male	Right	Yes	188	178	166	159	152	112	117	60	13	6.7	n	500	96	1	47	3.5	180	Eyes	1	0.3	111.638	185.844	4.98714	0	PB
343	22	Male	Right	Yes	188	178	166	159	152	112	117	60	13	6.7	n	500	105	1	155.5	3.5	0	Eyes	1	0.3	96.6411	196.251	5.22162	0	PB
343	22	Male	Right	Yes	188	178	166	159	152	112	117	60	13	6.7	n	500	129	1	36.5	3.5	180	Eyes	1	0.3	110.953	170.523	2.95226	0	PB
343	22	Male	Right	Yes	188	178	166	159	152	112	117	60	13	6.7	n	500	136	1	155.5	3.5	180	Eyes	1	0.3	92.8498	172.923	4.70416	0	PB
343	22	Male	Right	Yes	188	178	166	159	152	112	117	60	13	6.7	n	500	138	1	188	3.5	0	Eyes	1	0.3	87.4487	172.405	4.13714	0	PB
343	22	Male	Right	Yes	188	178	166	159	152	112	117	60	13	6.7	n	500	155	1	155.5	3.5	90	Eyes	1	0.3	93.5461	177.189	4.60428	0	PB
343	22	Male	Right	Yes	188	178	166	159	152	112	117	60	13	6.7	n	500	161	1	0	3.5	180	Eyes	1	0.3	118.831	192.657	3.803	0	PB
343	22	Male	Right	Yes	188	178	166	159	152	112	117	60	13	6.7	n	500	166	1	94	3.5	0	Eyes	1	0.3	103.495	177.993	4.97081	0	PB
343	22	Male	Right	Yes	188	178	166	159	152	112	117	60	13	6.7	n	500	168	1	94	3.5	90	Eyes	1	0.3	103.931	180.819	3.2194	0	PB
343	22	Male	Right	Yes	188	178	166	159	152	112	117	60	13	6.7	n	500	181	1	188	3.5	180	Eyes	1	0.3	89.3827	184.229	4.25389	0	PB
343	22	Male	Right	Yes	188	178	166	159	152	112	117	60	13	6.7	n	500	182	1	188	3.5	90	Eyes	1	0.3	89.2594	183.475	4.57039	0	PB
343	22	Male	Right	Yes	188	178	166	159	152	112	117	60	13	6.7	n	500	2	1	188	3.5	0	Feet	1	0.3	66.3601	34.7981	9.84173	0	PB
343	22	Male	Right	Yes	188	178	166	159	152	112	117	60	13	6.7	n	500	22	1	36.5	3.5	0	Feet	1	0.3	89.764	35.0585	7.92307	0	PB
343	22	Male	Right	Yes	188	178	166	159	152	112	117	60	13	6.7	n	500	25	1	0	3.5	90	Feet	1	0.3	97.3508	45.1518	4.73715	0	PB
343	22	Male	Right	Yes	188	178	166	159	152	112	117	60	13	6.7	n	500	27	1	36.5	3.5	90	Feet	1	0.3	96.6993	77.6111	5.10398	0	PB
343	22	Male	Right	Yes	188	178	166	159	152	112	117	60	13	6.7	n	500	28	1	47	3.5	0	Feet	1	0.3	68.5082	-90.811	5.80523	0	PB
343	22	Male	Right	Yes	188	178	166	159	152	112	117	60	13	6.7	n	500	30	1	141	3.5	180	Feet	1	0.3	65.3111	-19.8995	6.05529	0	PB
343	22	Male	Right	Yes	188	178	166	159	152	112	117	60	13	6.7	n	500	38	1	188	3.5	180	Feet	1	0.3	57.343	-36.3257	6.9054	0	PB
343	22	Male	Right	Yes	188	178	166	159	152	112	117	60	13	6.7	n	500	39	1	0	3.5	180	Feet	1	0.3	87.2543	-16.7856	4.52091	0	PB
343	22	Male	Right	Yes	188	178	166	159	152	112	117	60	13	6.7	n	500	57	1	94	3.5	0	Feet	1	0.3	66.9954	-54.5991	4.52039	0	PB
343	22	Male	Right	Yes	188	178	166	159	152	112	117	60	13	6.7	n	500	66	1	155.5	3.5	90	Feet	1	0.3	71.7109	39.8225	3.58629	0	PB
343	22	Male	Right	Yes	188	178	166	159	152	112	117	60	13	6.7	n	500	84	1	155.5	3.5	180	Feet	1	0.3	65.1958	-6.25394	4.93718	0	PB
343	22	Male	Right	Yes	188	178	166	159	152	112	117	60	13	6.7	n	500	91	1	188	3.5	90	Feet	1	0.3	63.5401	13.802	4.25366	0	PB
343	22	Male	Right	Yes	188	178	166	159	152	112	117	60	13	6.7	n	500	102	1	141	3.5	90	Feet	1	0.3	77.4258	62.9314	3.30303	0	PB
343	22	Male	Right	Yes	188	178	166	159	152	112	117	60	13	6.7	n	500	107	1	94	3.5	90	Feet	1	0.3	85.7003	67.6852	3.51939	0	PB
343	22	Male	Right	Yes	188	178	166	159	152	112	117	60	13	6.7	n	500	119	1	0	3.5	0	Feet	1	0.3	75.383	-91.279	4.55357	0	PB
343	22	Male	Right	Yes	188	178	166	159	152	112	117	60	13	6.7	n	500	126	1	94	3.5	180	Feet	1	0.3	72.4119	-16.9467	4.75387	0	PB
343	22	Male	Right	Yes	188	178	166	159	152	112	117	60	13	6.7	n	500	128	1	36.5	3.5	180	Feet	1	0.3	79.3433	-29.359	4.07011	0	PB
343	22	Male	Right	Yes	188	178	166	159	152	112	117	60	13	6.7	n	500	133	1	141	3.5	0	Feet	1	0.3	73.5094	37.3876	4.58732	0	PB
343	22	Male	Right	Yes	188	178	166	159	152	112	117	60	13	6.7	n	500	148	1	155.5	3.5	0	Feet	1	0.3	73.9931	55.0938	7.43915	0	PB
343	22	Male	Right	Yes	188	178	166	159	152	112	117	60	13	6.7	n	500	153	1	47	3.5	180	Feet	1	0.3	81.2341	-6.96939	4.40328	0	PB
343	22	Male	Right	Yes	188	178	166	159	152	112	117	60	13	6.7	n	500	159	1	47	3.5	90	Feet	1	0.3	94.3582	73.6741	4.88711	0	PB
343	22	Male	Right	Yes	188	178	166	159	152	112	117	60	13	6.7	n	500	10	1	0	3.5	180	Hips	1	0.3	107.964	113.479	5.85481	0	PB
343	22	Male	Right	Yes	188	178	166	159	152	112	117	60	13	6.7	n	500	17	1	36.5	3.5	180	Hips	1	0.3	108.304	152.279	9.37424	0	PB
343	22	Male	Right	Yes	188	178	166	159	152	112	117	60	13	6.7	n	500	32	1	94	3.5	0	Hips	1	0.3	86.5858	73.1191	6.27163	0	PB
343	22	Male	Right	Yes	188	178	166	159	152	112	117	60	13	6.7	n	500	35	1	141	3.5	0	Hips	1	0.3	85.0706	110.814	6.9392	0	PB
343	22	Male	Right	Yes	188	178	166	159	152	112	117	60	13	6.7	n	500	36	1	155.5	3.5	0	Hips	1	0.3	79.3355	89.5914	6.20545	0	PB
343	22	Male	Right	Yes	188	178	166	159	152	112	117	60	13	6.7	n	500	40	1	155.5	3.5	90	Hips	1	0.3	80.0837	94.3125	4.87051	0	PB
343	22	Male	Right	Yes	188	178	166	159	152	112	117	60	13	6.7	n	500	48	1	47	3.5	180	Hips	1	0.3	103.466	130.806	7.47289	0	PB
343	22	Male	Right	Yes	188	178	166	159	152	112	117	60	13	6.7	n	500	59	1	188	3.5	90	Hips	1	0.3	76.4013	103.335	6.00509	0	PB
343	22	Male	Right	Yes	188	178	166	159	152	112	117	60	13	6.7	n	500	73	1	94	3.5	180	Hips	1	0.3	89.2227	89.2515	5.25446	0	PB
343	22	Male	Right	Yes	188	178	166	159	152	112	117	60	13	6.7	n	500	81	1	94	3.5	90	Hips	1	0.3	97.4354	139.677	4.3201	0	PB
343	22	Male	Right	Yes	188	178	166	159	152	112	117	60	13	6.7	n	500	106	1	47	3.5	90	Hips	1	0.3	106.008	147.412	5.50435	0	PB
343	22	Male	Right	Yes	188	178	166	159	152	112	117	60	13	6.7	n	500	113	1	36.5	3.5	90	Hips	1	0.3	106.86	142.573	7.68956	0	PB
343	22	Male	Right	Yes	188	178	166	159	152	112	117	60	13	6.7	n	500	120	1	36.5	3.5	0	Hips	1	0.3	87.2871	19.9156	4.28714	0	PB
343	22	Male	Right	Yes	188	178	166	159	152	112	117	60	13	6.7	n	500	122	1	188	3.5	0	Hips	1	0.3	76.2206	102.165	7.18923	0	PB
343	22	Male	Right	Yes	188	178	166	159	152	112	117	60	13	6.7	n	500	125	1	188	3.5	180	Hips	1	0.3	74.5478	91.2507	4.67028	0	PB
343	22	Male	Right	Yes	188	178	166	159	152	112	117	60	13	6.7	n	500	132	1	0	3.5	0	Hips	1	0.3	106.464	103.436	6.45545	0	PB
343	22	Male	Right	Yes	188	178	166	159	152	112	117	60	13	6.7	n	500	134	1	0	3.5	90	Hips	1	0.3	107.286	108.922	2.96903	0	PB
343	22	Male	Right	Yes	188	178	166	159	152	112	117	60	13	6.7	n	500	149	1	47	3.5	0	Hips	1	0.3	103.191	129.03	7.50657	0	PB
343	22	Male	Right	Yes	188	178	166	159	152	112	117	60	13	6.7	n	500	160	1	141	3.5	90	Hips	1	0.3	87.8018	127.565	4.0866	0	PB
343	22	Male	Right	Yes	188	178	166	159	152	112	117	60	13	6.7	n	500	185	1	141	3.5	180	Hips	1	0.3	78.6751	70.9052	6.60576	0	PB
343	22	Male	Right	Yes	188	178	166	159	152	112	117	60	13	6.7	n	500	188	1	155.5	3.5	180	Hips	1	0.3	80.8438	99.087	7.63978	0	PB
343	22	Male	Right	Yes	188	178	166	159	152	112	117	60	13	6.7	n	500	1	1	94	3.5	90	Knee	1	0.3	94.3811	120.815	13.8615	0	PB
343	22	Male	Right	Yes	188	178	166	159	152	112	117	60	13	6.7	n	500	20	1	47	3.5	0	Knee	1	0.3	92.0996	59.8316	9.42446	0	PB
343	22	Male	Right	Yes	188	178	166	159	152	112	117	60	13	6.7	n	500	29	1	155.5	3.5	0	Knee	1	0.3	57.4189	-68.1716	5.38806	0	PB
343	22	Male	Right	Yes	188	178	166	159	152	112	117	60	13	6.7	n	500	54	1	141	3.5	180	Knee	1	0.3	75.1992	48.5205	5.9715	0	PB
343	22	Male	Right	Yes	188	178	166	159	152	112	117	60	13	6.7	n	500	62	1	0	3.5	0	Knee	1	0.3	89.433	-3.46391	5.53755	0	PB
343	22	Male	Right	Yes	188	178	166	159	152	112	117	60	13	6.7	n	500	68	1	94	3.5	180	Knee	1	0.3	85.5528	66.779	4.38668	0	PB
343	22	Male	Right	Yes	188	178	166	159	152	112	117	60	13	6.7	n	500	76	1	188	3.5	180	Knee	1	0.3	76.3874	103.245	6.12222	0	PB
343	22	Male	Right	Yes	188	178	166	159	152	112	117	60	13	6.7	n	500	79	1	94	3.5	0	Knee	1	0.3	68.0867	-46.7938	4.18718	0	PB
343	22	Male	Right	Yes	188	178	166	159	152	112	117	60	13	6.7	n	500	87	1	36.5	3.5	90	Knee	1	0.3	103.488	120.45	8.95719	0	PB
343	22	Male	Right	Yes	188	178	166	159	152	112	117	60	13	6.7	n	500	110	1	36.5	3.5	0	Knee	1	0.3	82.0192	-12.5695	4.57026	0	PB
343	22	Male	Right	Yes	188	178	166	159	152	112	117	60	13	6.7	n	500	112	1	0	3.5	90	Knee	1	0.3	107.602	111.041	4.78718	0	PB
343	22	Male	Right	Yes	188	178	166	159	152	112	117	60	13	6.7	n	500	115	1	141	3.5	0	Knee	1	0.3	81.7181	90.0537	6.52184	0	PB
343	22	Male	Right	Yes	188	178	166	159	152	112	117	60	13	6.7	n	500	142	1	188	3.5	90	Knee	1	0.3	70.5838	64.6342	4.73686	0	PB
343	22	Male	Right	Yes	188	178	166	159	152	112	117	60	13	6.7	n	500	144	1	47	3.5	90	Knee	1	0.3	101.722	119.624	3.48598	0	PB
343	22	Male	Right	Yes	188	178	166	159	152	112	117	60	13	6.7	n	500	163	1	188	3.5	0	Knee	1	0.3	68.1204	47.4454	4.60405	0	PB
343	22	Male	Right	Yes	188	178	166	159	152	112	117	60	13	6.7	n	500	165	1	47	3.5	180	Knee	1	0.3	96.8517	89.0556	5.38823	0	PB
343	22	Male	Right	Yes	188	178	166	159	152	112	117	60	13	6.7	n	500	170	1	155.5	3.5	180	Knee	1	0.3	77.129	75.5257	4.65376	0	PB
343	22	Male	Right	Yes	188	178	166	159	152	112	117	60	13	6.7	n	500	177	1	0	3.5	180	Knee	1	0.3	96.5743	40.3371	5.03727	0	PB
343	22	Male	Right	Yes	188	178	166	159	152	112	117	60	13	6.7	n	500	180	1	141	3.5	90	Knee	1	0.3	73.2504	35.6647	5.38757	0	PB
343	22	Male	Right	Yes	188	178	166	159	152	112	117	60	13	6.7	n	500	184	1	155.5	3.5	90	Knee	1	0.3	77.2853	76.5299	3.53612	0	PB
343	22	Male	Right	Yes	188	178	166	159	152	112	117	60	13	6.7	n	500	189	1	36.5	3.5	180	Knee	1	0.3	95.0299	67.3052	4.70379	0	PB
343	22	Male	Right	Yes	188	178	166	159	152	112	117	60	13	6.7	n	500	4	1	36.5	3.5	0	Nose	1	0.3	112.784	183.508	7.62307	0	PB
343	22	Male	Right	Yes	188	178	166	159	152	112	117	60	13	6.7	n	500	9	1	94	3.5	180	Nose	1	0.3	104.378	183.719	5.97182	0	PB
343	22	Male	Right	Yes	188	178	166	159	152	112	117	60	13	6.7	n	500	33	1	47	3.5	0	Nose	1	0.3	109.524	171.109	5.22089	0	PB
343	22	Male	Right	Yes	188	178	166	159	152	112	117	60	13	6.7	n	500	42	1	141	3.5	180	Nose	1	0.3	94.8182	170.502	5.6383	0	PB
343	22	Male	Right	Yes	188	178	166	159	152	112	117	60	13	6.7	n	500	55	1	94	3.5	90	Nose	1	0.3	103.298	176.722	3.58607	0	PB
343	22	Male	Right	Yes	188	178	166	159	152	112	117	60	13	6.7	n	500	56	1	36.5	3.5	90	Nose	1	0.3	109.69	161.75	3.68673	0	PB
343	22	Male	Right	Yes	188	178	166	159	152	112	117	60	13	6.7	n	500	67	1	0	3.5	180	Nose	1	0.3	118.161	187.363	3.53608	0	PB
343	22	Male	Right	Yes	188	178	166	159	152	112	117	60	13	6.7	n	500	72	1	47	3.5	90	Nose	1	0.3	111.057	181.754	4.13673	0	PB
343	22	Male	Right	Yes	188	178	166	159	152	112	117	60	13	6.7	n	500	83	1	94	3.5	0	Nose	1	0.3	103.296	176.71	5.22146	0	PB
343	22	Male	Right	Yes	188	178	166	159	152	112	117	60	13	6.7	n	500	90	1	141	3.5	0	Nose	1	0.3	92.5217	156.414	4.47033	0	PB
343	22	Male	Right	Yes	188	178	166	159	152	112	117	60	13	6.7	n	500	103	1	155.5	3.5	180	Nose	1	0.3	92.1904	168.887	5.65475	0	PB
343	22	Male	Right	Yes	188	178	166	159	152	112	117	60	13	6.7	n	500	111	1	0	3.5	0	Nose	1	0.3	115.158	164.383	7.18963	0	PB
343	22	Male	Right	Yes	188	178	166	159	152	112	117	60	13	6.7	n	500	114	1	36.5	3.5	180	Nose	1	0.3	111.698	175.767	5.75511	0	PB
343	22	Male	Right	Yes	188	178	166	159	152	112	117	60	13	6.7	n	500	116	1	188	3.5	90	Nose	1	0.3	84.7156	155.628	6.15541	0	PB
343	22	Male	Right	Yes	188	178	166	159	152	112	117	60	13	6.7	n	500	117	1	141	3.5	90	Nose	1	0.3	94.3498	167.622	2.96928	0	PB
343	22	Male	Right	Yes	188	178	166	159	152	112	117	60	13	6.7	n	500	141	1	188	3.5	180	Nose	1	0.3	87.3048	171.524	3.95325	0	PB
343	22	Male	Right	Yes	188	178	166	159	152	112	117	60	13	6.7	n	500	143	1	0	3.5	90	Nose	1	0.3	116.254	172.631	3.33652	0	PB
343	22	Male	Right	Yes	188	178	166	159	152	112	117	60	13	6.7	n	500	167	1	47	3.5	180	Nose	1	0.3	110.174	175.593	4.4702	0	PB
343	22	Male	Right	Yes	188	178	166	159	152	112	117	60	13	6.7	n	500	173	1	155.5	3.5	0	Nose	1	0.3	95.6329	190.021	4.17021	0	PB
343	22	Male	Right	Yes	188	178	166	159	152	112	117	60	13	6.7	n	500	178	1	155.5	3.5	90	Nose	1	0.3	93.1167	174.558	4.23693	0	PB
343	22	Male	Right	Yes	188	178	166	159	152	112	117	60	13	6.7	n	500	183	1	188	3.5	0	Nose	1	0.3	88.7585	180.415	4.68714	0	PB
343	22	Male	Right	Yes	188	178	166	159	152	112	117	60	13	6.7	n	500	6	1	141	3.5	0	Shou	1	0.3	94.7833	170.288	7.73965	0	PB
343	22	Male	Right	Yes	188	178	166	159	152	112	117	60	13	6.7	n	500	12	1	94	3.5	90	Shou	1	0.3	100.724	160.284	6.50541	0	PB
343	22	Male	Right	Yes	188	178	166	159	152	112	117	60	13	6.7	n	500	43	1	141	3.5	180	Shou	1	0.3	91.6496	151.08	6.13818	0	PB
343	22	Male	Right	Yes	188	178	166	159	152	112	117	60	13	6.7	n	500	44	1	94	3.5	0	Shou	1	0.3	100.002	155.726	6.92261	0	PB
343	22	Male	Right	Yes	188	178	166	159	152	112	117	60	13	6.7	n	500	53	1	155.5	3.5	180	Shou	1	0.3	91.1822	162.722	7.28988	0	PB
343	22	Male	Right	Yes	188	178	166	159	152	112	117	60	13	6.7	n	500	58	1	188	3.5	90	Shou	1	0.3	83.2909	146.828	3.96984	0	PB
343	22	Male	Right	Yes	188	178	166	159	152	112	117	60	13	6.7	n	500	60	1	94	3.5	180	Shou	1	0.3	99.2007	150.692	7.1894	0	PB
343	22	Male	Right	Yes	188	178	166	159	152	112	117	60	13	6.7	n	500	65	1	0	3.5	180	Shou	1	0.3	113.816	154.483	6.30526	0	PB
343	22	Male	Right	Yes	188	178	166	159	152	112	117	60	13	6.7	n	500	78	1	36.5	3.5	90	Shou	1	0.3	109.871	162.999	5.25419	0	PB
343	22	Male	Right	Yes	188	178	166	159	152	112	117	60	13	6.7	n	500	82	1	155.5	3.5	0	Shou	1	0.3	88.7538	147.886	4.48654	0	PB
343	22	Male	Right	Yes	188	178	166	159	152	112	117	60	13	6.7	n	500	85	1	36.5	3.5	180	Shou	1	0.3	107.93	149.75	6.25514	0	PB
343	22	Male	Right	Yes	188	178	166	159	152	112	117	60	13	6.7	n	500	94	1	188	3.5	180	Shou	1	0.3	85.0742	157.835	4.47043	0	PB
343	22	Male	Right	Yes	188	178	166	159	152	112	117	60	13	6.7	n	500	95	1	47	3.5	0	Shou	1	0.3	104.016	134.372	4.85385	0	PB
343	22	Male	Right	Yes	188	178	166	159	152	112	117	60	13	6.7	n	500	104	1	0	3.5	0	Shou	1	0.3	116.715	176.148	5.30399	0	PB
343	22	Male	Right	Yes	188	178	166	159	152	112	117	60	13	6.7	n	500	123	1	155.5	3.5	90	Shou	1	0.3	87.4478	139.899	5.18765	0	PB
343	22	Male	Right	Yes	188	178	166	159	152	112	117	60	13	6.7	n	500	124	1	141	3.5	90	Shou	1	0.3	94.6125	169.237	3.06921	0	PB
343	22	Male	Right	Yes	188	178	166	159	152	112	117	60	13	6.7	n	500	127	1	47	3.5	180	Shou	1	0.3	107.424	156.844	5.4045	0	PB
343	22	Male	Right	Yes	188	178	166	159	152	112	117	60	13	6.7	n	500	137	1	36.5	3.5	0	Shou	1	0.3	107.286	145.421	5.08727	0	PB
343	22	Male	Right	Yes	188	178	166	159	152	112	117	60	13	6.7	n	500	140	1	188	3.5	0	Shou	1	0.3	83.0361	145.25	6.67231	0	PB
343	22	Male	Right	Yes	188	178	166	159	152	112	117	60	13	6.7	n	500	158	1	0	3.5	90	Shou	1	0.3	114.214	157.398	4.90425	0	PB
343	22	Male	Right	Yes	188	178	166	159	152	112	117	60	13	6.7	n	500	186	1	47	3.5	90	Shou	1	0.3	108.369	163.221	5.28762	0	PB
343	22	Male	Right	Yes	188	178	166	159	152	112	117	60	13	6.7	n	500	3	1	141	3.5	0	Topo	1	0.3	103.502	225.04	6.98888	0	PB
343	22	Male	Right	Yes	188	178	166	159	152	112	117	60	13	6.7	n	500	13	1	94	3.5	180	Topo	1	0.3	108.073	208.212	8.15676	0	PB
343	22	Male	Right	Yes	188	178	166	159	152	112	117	60	13	6.7	n	500	18	1	47	3.5	90	Topo	1	0.3	116.457	221.172	7.40638	0	PB
343	22	Male	Right	Yes	188	178	166	159	152	112	117	60	13	6.7	n	500	21	1	155.5	3.5	180	Topo	1	0.3	101.098	224.157	7.37256	0	PB
343	22	Male	Right	Yes	188	178	166	159	152	112	117	60	13	6.7	n	500	23	1	47	3.5	180	Topo	1	0.3	117.972	232.883	6.73908	0	PB
343	22	Male	Right	Yes	188	178	166	159	152	112	117	60	13	6.7	n	500	26	1	94	3.5	90	Topo	1	0.3	109.584	218.522	6.32191	0	PB
343	22	Male	Right	Yes	188	178	166	159	152	112	117	60	13	6.7	n	500	50	1	188	3.5	180	Topo	1	0.3	93.7783	211.114	5.87209	0	PB
343	22	Male	Right	Yes	188	178	166	159	152	112	117	60	13	6.7	n	500	74	1	188	3.5	90	Topo	1	0.3	94.3923	214.884	3.03591	0	PB
343	22	Male	Right	Yes	188	178	166	159	152	112	117	60	13	6.7	n	500	80	1	0	3.5	180	Topo	1	0.3	121.64	215.661	6.30568	0	PB
343	22	Male	Right	Yes	188	178	166	159	152	112	117	60	13	6.7	n	500	88	1	188	3.5	0	Topo	1	0.3	96.8999	230.354	4.40382	0	PB
343	22	Male	Right	Yes	188	178	166	159	152	112	117	60	13	6.7	n	500	93	1	141	3.5	180	Topo	1	0.3	100.178	203.834	8.22331	0	PB
343	22	Male	Right	Yes	188	178	166	159	152	112	117	60	13	6.7	n	500	100	1	141	3.5	90	Topo	1	0.3	103.461	224.774	5.80468	0	PB
343	22	Male	Right	Yes	188	178	166	159	152	112	117	60	13	6.7	n	500	101	1	47	3.5	0	Topo	1	0.3	116.273	219.775	9.15782	0	PB
343	22	Male	Right	Yes	188	178	166	159	152	112	117	60	13	6.7	n	500	139	1	155.5	3.5	0	Topo	1	0.3	97.9727	204.519	5.93787	0	PB
343	22	Male	Right	Yes	188	178	166	159	152	112	117	60	13	6.7	n	500	145	1	0	3.5	90	Topo	1	0.3	121.562	215	5.17087	0	PB
343	22	Male	Right	Yes	188	178	166	159	152	112	117	60	13	6.7	n	500	146	1	36.5	3.5	0	Topo	1	0.3	115.987	207.104	4.5038	0	PB
343	22	Male	Right	Yes	188	178	166	159	152	112	117	60	13	6.7	n	500	147	1	36.5	3.5	90	Topo	1	0.3	118.041	222.917	7.35614	0	PB
343	22	Male	Right	Yes	188	178	166	159	152	112	117	60	13	6.7	n	500	150	1	94	3.5	0	Topo	1	0.3	111.681	233.146	6.83911	0	PB
343	22	Male	Right	Yes	188	178	166	159	152	112	117	60	13	6.7	n	500	169	1	36.5	3.5	180	Topo	1	0.3	118.394	225.698	6.05515	0	PB
343	22	Male	Right	Yes	188	178	166	159	152	112	117	60	13	6.7	n	500	174	1	0	3.5	0	Topo	1	0.3	118.536	190.319	7.02271	0	PB
343	22	Male	Right	Yes	188	178	166	159	152	112	117	60	13	6.7	n	500	179	1	155.5	3.5	90	Topo	1	0.3	97.1492	199.4	5.13751	0	PB
343	22	Male	Right	Yes	188	178	166	159	152	112	117	60	13	6.7	n	500	7	1	155.5	3.5	0	Wais	1	0.3	85.3797	127.215	8.17339	0	PB
343	22	Male	Right	Yes	188	178	166	159	152	112	117	60	13	6.7	n	500	16	1	155.5	3.5	90	Wais	1	0.3	84.3208	120.694	4.32044	0	PB
343	22	Male	Right	Yes	188	178	166	159	152	112	117	60	13	6.7	n	500	19	1	94	3.5	90	Wais	1	0.3	95.3301	126.654	4.98729	0	PB
343	22	Male	Right	Yes	188	178	166	159	152	112	117	60	13	6.7	n	500	24	1	188	3.5	0	Wais	1	0.3	74.4895	90.8675	8.20656	0	PB
343	22	Male	Right	Yes	188	178	166	159	152	112	117	60	13	6.7	n	500	37	1	94	3.5	0	Wais	1	0.3	91.1969	101.312	5.70485	0	PB
343	22	Male	Right	Yes	188	178	166	159	152	112	117	60	13	6.7	n	500	46	1	141	3.5	180	Wais	1	0.3	80.4253	81.9612	5.97148	0	PB
343	22	Male	Right	Yes	188	178	166	159	152	112	117	60	13	6.7	n	500	51	1	36.5	3.5	0	Wais	1	0.3	105.034	130.503	5.88831	0	PB
343	22	Male	Right	Yes	188	178	166	159	152	112	117	60	13	6.7	n	500	63	1	47	3.5	180	Wais	1	0.3	98.7733	101.016	5.77215	0	PB
343	22	Male	Right	Yes	188	178	166	159	152	112	117	60	13	6.7	n	500	71	1	94	3.5	180	Wais	1	0.3	94.1137	119.172	6.80559	0	PB
343	22	Male	Right	Yes	188	178	166	159	152	112	117	60	13	6.7	n	500	89	1	0	3.5	0	Wais	1	0.3	102.213	75.7543	7.65618	0	PB
343	22	Male	Right	Yes	188	178	166	159	152	112	117	60	13	6.7	n	500	92	1	141	3.5	0	Wais	1	0.3	79.3108	74.9352	4.17023	0	PB
343	22	Male	Right	Yes	188	178	166	159	152	112	117	60	13	6.7	n	500	98	1	188	3.5	90	Wais	1	0.3	80.992	132.515	9.12427	0	PB
343	22	Male	Right	Yes	188	178	166	159	152	112	117	60	13	6.7	n	500	99	1	155.5	3.5	180	Wais	1	0.3	84.4346	121.395	6.47184	0	PB
343	22	Male	Right	Yes	188	178	166	159	152	112	117	60	13	6.7	n	500	108	1	47	3.5	0	Wais	1	0.3	100.193	109.931	5.57151	0	PB
343	22	Male	Right	Yes	188	178	166	159	152	112	117	60	13	6.7	n	500	131	1	36.5	3.5	180	Wais	1	0.3	104.65	127.995	6.18863	0	PB
343	22	Male	Right	Yes	188	178	166	159	152	112	117	60	13	6.7	n	500	135	1	47	3.5	90	Wais	1	0.3	102.459	124.33	5.40452	0	PB
343	22	Male	Right	Yes	188	178	166	159	152	112	117	60	13	6.7	n	500	152	1	141	3.5	90	Wais	1	0.3	84.9807	110.26	2.90241	0	PB
343	22	Male	Right	Yes	188	178	166	159	152	112	117	60	13	6.7	n	500	162	1	0	3.5	90	Wais	1	0.3	109.062	120.941	6.78912	0	PB
343	22	Male	Right	Yes	188	178	166	159	152	112	117	60	13	6.7	n	500	164	1	188	3.5	180	Wais	1	0.3	74.747	92.5596	5.47124	0	PB
343	22	Male	Right	Yes	188	178	166	159	152	112	117	60	13	6.7	n	500	171	1	36.5	3.5	90	Wais	1	0.3	101.53	107.897	4.35335	0	PB
343	22	Male	Right	Yes	188	178	166	159	152	112	117	60	13	6.7	n	500	187	1	0	3.5	180	Wais	1	0.3	111.408	137.222	5.98823	0	PB
344	22	Male	Right	Yes	188	178	166	159	152	112	117	60	13	6.7	w	500	5	1	94	3.5	0	Chin	1	0.3	100.635	159.724	7.85297	-17	HB
344	22	Male	Right	Yes	188	178	166	159	152	112	117	60	13	6.7	w	500	16	1	141	3.5	0	Chin	1	0.3	95.7108	176.002	4.91975	-15	HB
344	22	Male	Right	Yes	188	178	166	159	152	112	117	60	13	6.7	w	500	21	1	141	3.5	90	Chin	1	0.3	94.1319	166.284	2.08022	-17	HB
344	22	Male	Right	Yes	188	178	166	159	152	112	117	60	13	6.7	w	500	28	1	0	3.5	0	Chin	1	0.3	114.828	161.931	6.55976	-17	HB
344	22	Male	Right	Yes	188	178	166	159	152	112	117	60	13	6.7	w	500	37	1	36.5	3.5	90	Chin	1	0.3	108.93	156.534	9.9195	-17	HB
344	22	Male	Right	Yes	188	178	166	159	152	112	117	60	13	6.7	w	500	51	1	94	3.5	90	Chin	1	0.3	104.145	182.208	3.30662	-16	HB
344	22	Male	Right	Yes	188	178	166	159	152	112	117	60	13	6.7	w	500	57	1	188	3.5	180	Chin	1	0.3	81.5225	135.833	3.34571	-17	HB
344	22	Male	Right	Yes	188	178	166	159	152	112	117	60	13	6.7	w	500	59	1	47	3.5	180	Chin	1	0.3	109.786	172.912	3.16075	-18	HB
344	22	Male	Right	Yes	188	178	166	159	152	112	117	60	13	6.7	w	500	60	1	94	3.5	180	Chin	1	0.3	102.661	172.628	2.70722	-17	HB
344	22	Male	Right	Yes	188	178	166	159	152	112	117	60	13	6.7	w	500	64	1	0	3.5	180	Chin	1	0.3	114.008	155.886	4.1463	-17	HB
344	22	Male	Right	Yes	188	178	166	159	152	112	117	60	13	6.7	w	500	77	1	36.5	3.5	0	Chin	1	0.3	110.467	167.131	3.37279	-16	HB
344	22	Male	Right	Yes	188	178	166	159	152	112	117	60	13	6.7	w	500	83	1	155.5	3.5	180	Chin	1	0.3	90.5985	159.156	3.33345	-17	HB
344	22	Male	Right	Yes	188	178	166	159	152	112	117	60	13	6.7	w	500	97	1	141	3.5	180	Chin	1	0.3	91.3244	149.092	5.94653	-22	HB
344	22	Male	Right	Yes	188	178	166	159	152	112	117	60	13	6.7	w	500	103	1	47	3.5	90	Chin	1	0.3	110.072	174.886	3.54654	-21	HB
344	22	Male	Right	Yes	188	178	166	159	152	112	117	60	13	6.7	w	500	134	1	36.5	3.5	180	Chin	1	0.3	107.555	147.224	3.2933	-21	HB
344	22	Male	Right	Yes	188	178	166	159	152	112	117	60	13	6.7	w	500	141	1	188	3.5	0	Chin	1	0.3	89.1138	182.586	3.0664	-22	HB
344	22	Male	Right	Yes	188	178	166	159	152	112	117	60	13	6.7	w	500	143	1	188	3.5	90	Chin	1	0.3	83.9391	150.838	2.59922	-20	HB
344	22	Male	Right	Yes	188	178	166	159	152	112	117	60	13	6.7	w	500	144	1	155.5	3.5	90	Chin	1	0.3	92.2306	169.133	3.41306	-22	HB
344	22	Male	Right	Yes	188	178	166	159	152	112	117	60	13	6.7	w	500	154	1	47	3.5	0	Chin	1	0.3	107.87	159.845	3.4989	-21	HB
344	22	Male	Right	Yes	188	178	166	159	152	112	117	60	13	6.7	w	500	167	1	0	3.5	90	Chin	1	0.3	114.662	160.701	2.06691	-20	HB
344	22	Male	Right	Yes	188	178	166	159	152	112	117	60	13	6.7	w	500	186	1	155.5	3.5	0	Chin	1	0.3	92.8337	172.824	2.75902	-21	HB
344	22	Male	Right	Yes	188	178	166	159	152	112	117	60	13	6.7	w	500	13	1	47	3.5	90	Eyes	1	0.3	111.677	186.117	3.04005	-17	HB
344	22	Male	Right	Yes	188	178	166	159	152	112	117	60	13	6.7	w	500	17	1	94	3.5	180	Eyes	1	0.3	104.445	184.161	3.65287	-15	HB
344	22	Male	Right	Yes	188	178	166	159	152	112	117	60	13	6.7	w	500	48	1	0	3.5	0	Eyes	1	0.3	117.464	181.917	3.63952	-16	HB
344	22	Male	Right	Yes	188	178	166	159	152	112	117	60	13	6.7	w	500	49	1	47	3.5	0	Eyes	1	0.3	112.628	192.894	3.29308	-16	HB
344	22	Male	Right	Yes	188	178	166	159	152	112	117	60	13	6.7	w	500	75	1	0	3.5	90	Eyes	1	0.3	118.387	189.142	1.58667	-17	HB
344	22	Male	Right	Yes	188	178	166	159	152	112	117	60	13	6.7	w	500	79	1	36.5	3.5	180	Eyes	1	0.3	113.58	189.262	2.78699	-17	HB
344	22	Male	Right	Yes	188	178	166	159	152	112	117	60	13	6.7	w	500	80	1	188	3.5	180	Eyes	1	0.3	86.1265	164.302	2.70629	-17	HB
344	22	Male	Right	Yes	188	178	166	159	152	112	117	60	13	6.7	w	500	88	1	155.5	3.5	0	Eyes	1	0.3	94.0433	180.24	2.3998	-17	HB
344	22	Male	Right	Yes	188	178	166	159	152	112	117	60	13	6.7	w	500	89	1	47	3.5	180	Eyes	1	0.3	111.816	187.106	3.34712	-17	HB
344	22	Male	Right	Yes	188	178	166	159	152	112	117	60	13	6.7	w	500	93	1	141	3.5	180	Eyes	1	0.3	94.1674	166.502	5.55985	-18	HB
344	22	Male	Right	Yes	188	178	166	159	152	112	117	60	13	6.7	w	500	109	1	141	3.5	90	Eyes	1	0.3	96.9887	183.905	2.10666	-22	HB
344	22	Male	Right	Yes	188	178	166	159	152	112	117	60	13	6.7	w	500	123	1	188	3.5	90	Eyes	1	0.3	87.3206	171.621	4.87991	-22	HB
344	22	Male	Right	Yes	188	178	166	159	152	112	117	60	13	6.7	w	500	128	1	94	3.5	90	Eyes	1	0.3	103.948	180.929	2.42726	-21	HB
344	22	Male	Right	Yes	188	178	166	159	152	112	117	60	13	6.7	w	500	131	1	94	3.5	0	Eyes	1	0.3	104.33	183.41	2.76021	-22	HB
344	22	Male	Right	Yes	188	178	166	159	152	112	117	60	13	6.7	w	500	132	1	155.5	3.5	90	Eyes	1	0.3	94.5583	183.404	1.93295	-23	HB
344	22	Male	Right	Yes	188	178	166	159	152	112	117	60	13	6.7	w	500	140	1	0	3.5	180	Eyes	1	0.3	117.662	183.461	2.26656	-21	HB
344	22	Male	Right	Yes	188	178	166	159	152	112	117	60	13	6.7	w	500	147	1	36.5	3.5	90	Eyes	1	0.3	108.23	151.78	3.31966	-22	HB
344	22	Male	Right	Yes	188	178	166	159	152	112	117	60	13	6.7	w	500	161	1	188	3.5	0	Eyes	1	0.3	90.4717	190.881	2.49352	-21	HB
344	22	Male	Right	Yes	188	178	166	159	152	112	117	60	13	6.7	w	500	163	1	36.5	3.5	0	Eyes	1	0.3	115.754	205.352	2.68008	-21	HB
344	22	Male	Right	Yes	188	178	166	159	152	112	117	60	13	6.7	w	500	181	1	141	3.5	0	Eyes	1	0.3	95.6621	175.701	2.87963	-20	HB
344	22	Male	Right	Yes	188	178	166	159	152	112	117	60	13	6.7	w	500	183	1	155.5	3.5	180	Eyes	1	0.3	92.5654	171.182	3.3996	-19	HB
344	22	Male	Right	Yes	188	178	166	159	152	112	117	60	13	6.7	w	500	6	1	141	3.5	0	Feet	1	0.3	72.4681	30.4312	5.79986	-17	HB
344	22	Male	Right	Yes	188	178	166	159	152	112	117	60	13	6.7	w	500	12	1	36.5	3.5	0	Feet	1	0.3	74.4733	-60.7392	3.65333	-16	HB
344	22	Male	Right	Yes	188	178	166	159	152	112	117	60	13	6.7	w	500	45	1	36.5	3.5	90	Feet	1	0.3	85.7529	10.5084	2.67968	-17	HB
344	22	Male	Right	Yes	188	178	166	159	152	112	117	60	13	6.7	w	500	53	1	47	3.5	0	Feet	1	0.3	60.4444	-151.469	2.61317	-17	HB
344	22	Male	Right	Yes	188	178	166	159	152	112	117	60	13	6.7	w	500	56	1	188	3.5	0	Feet	1	0.3	54.8511	-58.4304	2.78683	-17	HB
344	22	Male	Right	Yes	188	178	166	159	152	112	117	60	13	6.7	w	500	65	1	94	3.5	0	Feet	1	0.3	64.5674	-72.4362	2.43953	-17	HB
344	22	Male	Right	Yes	188	178	166	159	152	112	117	60	13	6.7	w	500	87	1	94	3.5	90	Feet	1	0.3	80.6329	36.2647	4.13304	-18	HB
344	22	Male	Right	Yes	188	178	166	159	152	112	117	60	13	6.7	w	500	116	1	0	3.5	0	Feet	1	0.3	72.266	-111.928	3.39954	-23	HB
344	22	Male	Right	Yes	188	178	166	159	152	112	117	60	13	6.7	w	500	125	1	155.5	3.5	180	Feet	1	0.3	68.0168	14.2103	3.79959	-22	HB
344	22	Male	Right	Yes	188	178	166	159	152	112	117	60	13	6.7	w	500	126	1	188	3.5	180	Feet	1	0.3	68.9008	52.9516	2.71993	-21	HB
344	22	Male	Right	Yes	188	178	166	159	152	112	117	60	13	6.7	w	500	127	1	141	3.5	180	Feet	1	0.3	66.1575	-13.6783	3.17156	-21	HB
344	22	Male	Right	Yes	188	178	166	159	152	112	117	60	13	6.7	w	500	129	1	141	3.5	90	Feet	1	0.3	68.7096	4.60848	2.18658	-23	HB
344	22	Male	Right	Yes	188	178	166	159	152	112	117	60	13	6.7	w	500	135	1	94	3.5	180	Feet	1	0.3	74.4289	-3.53177	3.04695	-21	HB
344	22	Male	Right	Yes	188	178	166	159	152	112	117	60	13	6.7	w	500	137	1	0	3.5	180	Feet	1	0.3	77.609	-76.8951	2.74651	-21	HB
344	22	Male	Right	Yes	188	178	166	159	152	112	117	60	13	6.7	w	500	149	1	47	3.5	180	Feet	1	0.3	77.2952	-31.9065	3.86663	-22	HB
344	22	Male	Right	Yes	188	178	166	159	152	112	117	60	13	6.7	w	500	153	1	188	3.5	90	Feet	1	0.3	69.1816	54.919	2.66653	-22	HB
344	22	Male	Right	Yes	188	178	166	159	152	112	117	60	13	6.7	w	500	157	1	155.5	3.5	0	Feet	1	0.3	72.6327	46.0361	2.19963	-20	HB
344	22	Male	Right	Yes	188	178	166	159	152	112	117	60	13	6.7	w	500	171	1	36.5	3.5	180	Feet	1	0.3	76.4036	-48.1509	2.75949	-21	HB
344	22	Male	Right	Yes	188	178	166	159	152	112	117	60	13	6.7	w	500	173	1	0	3.5	90	Feet	1	0.3	91.4822	9.0565	2.7997	-20	HB
344	22	Male	Right	Yes	188	178	166	159	152	112	117	60	13	6.7	w	500	177	1	47	3.5	90	Feet	1	0.3	85.749	20.9841	2.32019	-21	HB
344	22	Male	Right	Yes	188	178	166	159	152	112	117	60	13	6.7	w	500	178	1	155.5	3.5	90	Feet	1	0.3	76.2705	69.9881	3.5861	-20	HB
344	22	Male	Right	Yes	188	178	166	159	152	112	117	60	13	6.7	w	500	3	1	0	3.5	90	Hips	1	0.3	111.653	138.948	6.73309	-20	HB
344	22	Male	Right	Yes	188	178	166	159	152	112	117	60	13	6.7	w	500	8	1	94	3.5	180	Hips	1	0.3	81.9665	44.6019	4.57309	-17	HB
344	22	Male	Right	Yes	188	178	166	159	152	112	117	60	13	6.7	w	500	10	1	94	3.5	0	Hips	1	0.3	93.109	113.011	4.25297	-17	HB
344	22	Male	Right	Yes	188	178	166	159	152	112	117	60	13	6.7	w	500	14	1	47	3.5	90	Hips	1	0.3	103.531	131.23	4.45333	-18	HB
344	22	Male	Right	Yes	188	178	166	159	152	112	117	60	13	6.7	w	500	18	1	36.5	3.5	90	Hips	1	0.3	101.831	109.818	3.21328	-16	HB
344	22	Male	Right	Yes	188	178	166	159	152	112	117	60	13	6.7	w	500	19	1	94	3.5	90	Hips	1	0.3	97.1739	138.053	2.69286	-16	HB
344	22	Male	Right	Yes	188	178	166	159	152	112	117	60	13	6.7	w	500	23	1	188	3.5	180	Hips	1	0.3	70.6734	65.2495	6.41289	-17	HB
344	22	Male	Right	Yes	188	178	166	159	152	112	117	60	13	6.7	w	500	40	1	155.5	3.5	90	Hips	1	0.3	63.6634	-17.7589	7.50549	-17	HB
344	22	Male	Right	Yes	188	178	166	159	152	112	117	60	13	6.7	w	500	41	1	188	3.5	90	Hips	1	0.3	70.9505	67.1471	2.78661	-17	HB
344	22	Male	Right	Yes	188	178	166	159	152	112	117	60	13	6.7	w	500	54	1	36.5	3.5	0	Hips	1	0.3	90.95	42.3037	3.24018	-17	HB
344	22	Male	Right	Yes	188	178	166	159	152	112	117	60	13	6.7	w	500	66	1	36.5	3.5	180	Hips	1	0.3	94.929	66.6841	4.64	-17	HB
344	22	Male	Right	Yes	188	178	166	159	152	112	117	60	13	6.7	w	500	68	1	141	3.5	90	Hips	1	0.3	89.1196	135.622	2.46623	-17	HB
344	22	Male	Right	Yes	188	178	166	159	152	112	117	60	13	6.7	w	500	69	1	155.5	3.5	0	Hips	1	0.3	76.1217	69.0247	3.22654	-16	HB
344	22	Male	Right	Yes	188	178	166	159	152	112	117	60	13	6.7	w	500	86	1	141	3.5	0	Hips	1	0.3	75.3821	49.715	3.43979	-17	HB
344	22	Male	Right	Yes	188	178	166	159	152	112	117	60	13	6.7	w	500	105	1	47	3.5	0	Hips	1	0.3	101.672	119.303	5.09246	-22	HB
344	22	Male	Right	Yes	188	178	166	159	152	112	117	60	13	6.7	w	500	111	1	0	3.5	180	Hips	1	0.3	106.619	104.468	4.79981	-23	HB
344	22	Male	Right	Yes	188	178	166	159	152	112	117	60	13	6.7	w	500	112	1	47	3.5	180	Hips	1	0.3	97.4065	92.4976	3.18666	-22	HB
344	22	Male	Right	Yes	188	178	166	159	152	112	117	60	13	6.7	w	500	145	1	155.5	3.5	180	Hips	1	0.3	86.0791	131.511	4.31979	-22	HB
344	22	Male	Right	Yes	188	178	166	159	152	112	117	60	13	6.7	w	500	156	1	188	3.5	0	Hips	1	0.3	71.908	73.6566	4.97694	-20	HB
344	22	Male	Right	Yes	188	178	166	159	152	112	117	60	13	6.7	w	500	165	1	0	3.5	0	Hips	1	0.3	94.3996	26.9288	2.44026	-21	HB
344	22	Male	Right	Yes	188	178	166	159	152	112	117	60	13	6.7	w	500	166	1	141	3.5	180	Hips	1	0.3	75.3302	49.3763	3.02671	-21	HB
344	22	Male	Right	Yes	188	178	166	159	152	112	117	60	13	6.7	w	500	4	1	141	3.5	180	Knee	1	0.3	75.4026	49.8487	4.21335	-18	HB
344	22	Male	Right	Yes	188	178	166	159	152	112	117	60	13	6.7	w	500	32	1	47	3.5	180	Knee	1	0.3	82.3778	0.162234	3.78654	-17	HB
344	22	Male	Right	Yes	188	178	166	159	152	112	117	60	13	6.7	w	500	35	1	0	3.5	0	Knee	1	0.3	89.702	-1.82056	3.57338	-18	HB
344	22	Male	Right	Yes	188	178	166	159	152	112	117	60	13	6.7	w	500	38	1	94	3.5	180	Knee	1	0.3	84.8375	62.3787	8.26628	-16	HB
344	22	Male	Right	Yes	188	178	166	159	152	112	117	60	13	6.7	w	500	39	1	47	3.5	90	Knee	1	0.3	95.6591	81.6825	3.83969	-16	HB
344	22	Male	Right	Yes	188	178	166	159	152	112	117	60	13	6.7	w	500	72	1	188	3.5	90	Knee	1	0.3	69.8978	59.9028	2.27988	-16	HB
344	22	Male	Right	Yes	188	178	166	159	152	112	117	60	13	6.7	w	500	78	1	94	3.5	0	Knee	1	0.3	82.3737	47.1362	3.50656	-17	HB
344	22	Male	Right	Yes	188	178	166	159	152	112	117	60	13	6.7	w	500	84	1	94	3.5	90	Knee	1	0.3	83.0961	51.6211	2.98656	-17	HB
344	22	Male	Right	Yes	188	178	166	159	152	112	117	60	13	6.7	w	500	91	1	155.5	3.5	90	Knee	1	0.3	81.2519	101.642	3.77342	-18	HB
344	22	Male	Right	Yes	188	178	166	159	152	112	117	60	13	6.7	w	500	92	1	36.5	3.5	90	Knee	1	0.3	99.967	98.0064	2.68018	-18	HB
344	22	Male	Right	Yes	188	178	166	159	152	112	117	60	13	6.7	w	500	99	1	155.5	3.5	180	Knee	1	0.3	79.2522	89.0644	3.10638	-22	HB
344	22	Male	Right	Yes	188	178	166	159	152	112	117	60	13	6.7	w	500	107	1	188	3.5	0	Knee	1	0.3	68.75	51.8924	2.70661	-21	HB
344	22	Male	Right	Yes	188	178	166	159	152	112	117	60	13	6.7	w	500	115	1	36.5	3.5	180	Knee	1	0.3	85.8188	10.9128	2.77326	-21	HB
344	22	Male	Right	Yes	188	178	166	159	152	112	117	60	13	6.7	w	500	118	1	141	3.5	90	Knee	1	0.3	78.9505	72.6529	3.51981	-21	HB
344	22	Male	Right	Yes	188	178	166	159	152	112	117	60	13	6.7	w	500	120	1	47	3.5	0	Knee	1	0.3	71.3874	-70.874	3.57338	-20	HB
344	22	Male	Right	Yes	188	178	166	159	152	112	117	60	13	6.7	w	500	155	1	0	3.5	90	Knee	1	0.3	91.5136	9.24832	3.28017	-20	HB
344	22	Male	Right	Yes	188	178	166	159	152	112	117	60	13	6.7	w	500	159	1	36.5	3.5	0	Knee	1	0.3	80.8588	-19.8188	2.34547	-20	HB
344	22	Male	Right	Yes	188	178	166	159	152	112	117	60	13	6.7	w	500	180	1	141	3.5	0	Knee	1	0.3	67.2307	-5.90568	3.22627	-20	HB
344	22	Male	Right	Yes	188	178	166	159	152	112	117	60	13	6.7	w	500	184	1	155.5	3.5	0	Knee	1	0.3	71.5238	38.553	3.24004	-19	HB
344	22	Male	Right	Yes	188	178	166	159	152	112	117	60	13	6.7	w	500	187	1	0	3.5	180	Knee	1	0.3	91.5395	9.40638	2.97346	-20	HB
344	22	Male	Right	Yes	188	178	166	159	152	112	117	60	13	6.7	w	500	189	1	188	3.5	180	Knee	1	0.3	70.9337	67.0323	3.30659	-20	HB
344	22	Male	Right	Yes	188	178	166	159	152	112	117	60	13	6.7	w	500	2	1	94	3.5	90	Nose	1	0.3	102.98	174.673	6.19999	-15	HB
344	22	Male	Right	Yes	188	178	166	159	152	112	117	60	13	6.7	w	500	15	1	94	3.5	180	Nose	1	0.3	101.627	166.018	4.94358	-17	HB
344	22	Male	Right	Yes	188	178	166	159	152	112	117	60	13	6.7	w	500	29	1	188	3.5	180	Nose	1	0.3	84.2422	152.709	3.57292	-17	HB
344	22	Male	Right	Yes	188	178	166	159	152	112	117	60	13	6.7	w	500	42	1	36.5	3.5	180	Nose	1	0.3	112.93	184.563	2.40023	-17	HB
344	22	Male	Right	Yes	188	178	166	159	152	112	117	60	13	6.7	w	500	55	1	155.5	3.5	90	Nose	1	0.3	94.4139	182.516	2.8396	-17	HB
344	22	Male	Right	Yes	188	178	166	159	152	112	117	60	13	6.7	w	500	61	1	36.5	3.5	90	Nose	1	0.3	111.737	176.041	2.60032	-17	HB
344	22	Male	Right	Yes	188	178	166	159	152	112	117	60	13	6.7	w	500	71	1	94	3.5	0	Nose	1	0.3	103.095	175.413	5.65327	-16	HB
344	22	Male	Right	Yes	188	178	166	159	152	112	117	60	13	6.7	w	500	81	1	47	3.5	90	Nose	1	0.3	109.639	171.901	3.01332	-17	HB
344	22	Male	Right	Yes	188	178	166	159	152	112	117	60	13	6.7	w	500	82	1	141	3.5	90	Nose	1	0.3	96.4538	180.591	3.09318	-17	HB
344	22	Male	Right	Yes	188	178	166	159	152	112	117	60	13	6.7	w	500	85	1	0	3.5	90	Nose	1	0.3	116.543	174.835	2.50659	-17	HB
344	22	Male	Right	Yes	188	178	166	159	152	112	117	60	13	6.7	w	500	95	1	155.5	3.5	180	Nose	1	0.3	92.5077	170.829	4.1894	-18	HB
344	22	Male	Right	Yes	188	178	166	159	152	112	117	60	13	6.7	w	500	101	1	141	3.5	0	Nose	1	0.3	92.4596	156.034	3.59987	-22	HB
344	22	Male	Right	Yes	188	178	166	159	152	112	117	60	13	6.7	w	500	113	1	0	3.5	180	Nose	1	0.3	113.992	155.772	5.57265	-22	HB
344	22	Male	Right	Yes	188	178	166	159	152	112	117	60	13	6.7	w	500	114	1	141	3.5	180	Nose	1	0.3	94.8756	170.855	2.66667	-23	HB
344	22	Male	Right	Yes	188	178	166	159	152	112	117	60	13	6.7	w	500	117	1	188	3.5	0	Nose	1	0.3	88.1987	176.993	3.35992	-20	HB
344	22	Male	Right	Yes	188	178	166	159	152	112	117	60	13	6.7	w	500	136	1	155.5	3.5	0	Nose	1	0.3	91.3525	163.763	3.00028	-23	HB
344	22	Male	Right	Yes	188	178	166	159	152	112	117	60	13	6.7	w	500	148	1	36.5	3.5	0	Nose	1	0.3	109.522	160.59	4.25322	-22	HB
344	22	Male	Right	Yes	188	178	166	159	152	112	117	60	13	6.7	w	500	151	1	0	3.5	0	Nose	1	0.3	113.988	155.743	3.05359	-23	HB
344	22	Male	Right	Yes	188	178	166	159	152	112	117	60	13	6.7	w	500	160	1	47	3.5	0	Nose	1	0.3	107.657	158.41	4.21314	-21	HB
344	22	Male	Right	Yes	188	178	166	159	152	112	117	60	13	6.7	w	500	174	1	47	3.5	180	Nose	1	0.3	110.259	176.185	2.01318	-21	HB
344	22	Male	Right	Yes	188	178	166	159	152	112	117	60	13	6.7	w	500	182	1	188	3.5	90	Nose	1	0.3	87.6041	173.356	3.18654	-19	HB
344	22	Male	Right	Yes	188	178	166	159	152	112	117	60	13	6.7	w	500	24	1	47	3.5	180	Shou	1	0.3	103.265	129.512	3.493	-17	HB
344	22	Male	Right	Yes	188	178	166	159	152	112	117	60	13	6.7	w	500	25	1	155.5	3.5	0	Shou	1	0.3	90.2029	156.74	5.55992	-17	HB
344	22	Male	Right	Yes	188	178	166	159	152	112	117	60	13	6.7	w	500	33	1	47	3.5	0	Shou	1	0.3	107.481	157.227	6.41312	-17	HB
344	22	Male	Right	Yes	188	178	166	159	152	112	117	60	13	6.7	w	500	44	1	141	3.5	0	Shou	1	0.3	91.4996	150.163	3.61238	-17	HB
344	22	Male	Right	Yes	188	178	166	159	152	112	117	60	13	6.7	w	500	46	1	0	3.5	180	Shou	1	0.3	109.811	126.087	3.93352	-16	HB
344	22	Male	Right	Yes	188	178	166	159	152	112	117	60	13	6.7	w	500	47	1	0	3.5	90	Shou	1	0.3	114.518	159.64	3.01316	-17	HB
344	22	Male	Right	Yes	188	178	166	159	152	112	117	60	13	6.7	w	500	52	1	155.5	3.5	180	Shou	1	0.3	89.8445	154.55	3.14663	-16	HB
344	22	Male	Right	Yes	188	178	166	159	152	112	117	60	13	6.7	w	500	58	1	94	3.5	0	Shou	1	0.3	100.312	157.682	3.35982	-17	HB
344	22	Male	Right	Yes	188	178	166	159	152	112	117	60	13	6.7	w	500	70	1	155.5	3.5	90	Shou	1	0.3	92.4582	170.525	4.14644	-16	HB
344	22	Male	Right	Yes	188	178	166	159	152	112	117	60	13	6.7	w	500	73	1	141	3.5	180	Shou	1	0.3	92.1214	153.965	4.67975	-16	HB
344	22	Male	Right	Yes	188	178	166	159	152	112	117	60	13	6.7	w	500	94	1	36.5	3.5	90	Shou	1	0.3	99.6158	95.7975	3.25311	-18	HB
344	22	Male	Right	Yes	188	178	166	159	152	112	117	60	13	6.7	w	500	98	1	0	3.5	0	Shou	1	0.3	115.946	170.296	3.2398	-20	HB
344	22	Male	Right	Yes	188	178	166	159	152	112	117	60	13	6.7	w	500	104	1	36.5	3.5	0	Shou	1	0.3	114.405	195.306	3.33367	-22	HB
344	22	Male	Right	Yes	188	178	166	159	152	112	117	60	13	6.7	w	500	108	1	47	3.5	90	Shou	1	0.3	107.623	158.179	2.74146	-22	HB
344	22	Male	Right	Yes	188	178	166	159	152	112	117	60	13	6.7	w	500	122	1	188	3.5	0	Shou	1	0.3	80.4204	128.93	3.3069	-21	HB
344	22	Male	Right	Yes	188	178	166	159	152	112	117	60	13	6.7	w	500	130	1	36.5	3.5	180	Shou	1	0.3	105.014	130.372	3.62644	-22	HB
344	22	Male	Right	Yes	188	178	166	159	152	112	117	60	13	6.7	w	500	139	1	141	3.5	90	Shou	1	0.3	95.7561	176.281	2.63971	-21	HB
344	22	Male	Right	Yes	188	178	166	159	152	112	117	60	13	6.7	w	500	150	1	94	3.5	180	Shou	1	0.3	102.615	172.333	4.94571	-23	HB
344	22	Male	Right	Yes	188	178	166	159	152	112	117	60	13	6.7	w	500	172	1	188	3.5	180	Shou	1	0.3	85.0574	157.732	3.90655	-21	HB
344	22	Male	Right	Yes	188	178	166	159	152	112	117	60	13	6.7	w	500	175	1	94	3.5	90	Shou	1	0.3	101.08	162.541	1.90708	-20	HB
344	22	Male	Right	Yes	188	178	166	159	152	112	117	60	13	6.7	w	500	179	1	188	3.5	90	Shou	1	0.3	81.6841	136.841	2.49376	-21	HB
344	22	Male	Right	Yes	188	178	166	159	152	112	117	60	13	6.7	w	500	9	1	94	3.5	0	Topo	1	0.3	108.181	208.945	4.1331	-17	HB
344	22	Male	Right	Yes	188	178	166	159	152	112	117	60	13	6.7	w	500	11	1	0	3.5	0	Topo	1	0.3	118.353	188.872	3.667	-16	HB
344	22	Male	Right	Yes	188	178	166	159	152	112	117	60	13	6.7	w	500	27	1	155.5	3.5	180	Topo	1	0.3	98.5589	208.176	3.81305	-17	HB
344	22	Male	Right	Yes	188	178	166	159	152	112	117	60	13	6.7	w	500	31	1	155.5	3.5	0	Topo	1	0.3	99.5549	214.415	4.9066	-17	HB
344	22	Male	Right	Yes	188	178	166	159	152	112	117	60	13	6.7	w	500	34	1	141	3.5	0	Topo	1	0.3	103.479	224.889	6.21271	-17	HB
344	22	Male	Right	Yes	188	178	166	159	152	112	117	60	13	6.7	w	500	43	1	0	3.5	180	Topo	1	0.3	118.573	190.613	2.69297	-17	HB
344	22	Male	Right	Yes	188	178	166	159	152	112	117	60	13	6.7	w	500	50	1	141	3.5	90	Topo	1	0.3	98.9436	196.081	4.02668	-16	HB
344	22	Male	Right	Yes	188	178	166	159	152	112	117	60	13	6.7	w	500	62	1	94	3.5	180	Topo	1	0.3	109.416	217.365	5.97275	-17	HB
344	22	Male	Right	Yes	188	178	166	159	152	112	117	60	13	6.7	w	500	74	1	36.5	3.5	180	Topo	1	0.3	118.007	222.649	3.9736	-17	HB
344	22	Male	Right	Yes	188	178	166	159	152	112	117	60	13	6.7	w	500	90	1	188	3.5	180	Topo	1	0.3	89.7486	186.464	4.23948	-17	HB
344	22	Male	Right	Yes	188	178	166	159	152	112	117	60	13	6.7	w	500	102	1	47	3.5	180	Topo	1	0.3	113.19	196.937	2.99995	-22	HB
344	22	Male	Right	Yes	188	178	166	159	152	112	117	60	13	6.7	w	500	106	1	94	3.5	90	Topo	1	0.3	110.108	222.137	2.79991	-22	HB
344	22	Male	Right	Yes	188	178	166	159	152	112	117	60	13	6.7	w	500	110	1	47	3.5	90	Topo	1	0.3	114.63	207.462	2.62658	-22	HB
344	22	Male	Right	Yes	188	178	166	159	152	112	117	60	13	6.7	w	500	124	1	141	3.5	180	Topo	1	0.3	102.743	220.15	4.0141	-21	HB
344	22	Male	Right	Yes	188	178	166	159	152	112	117	60	13	6.7	w	500	133	1	188	3.5	0	Topo	1	0.3	95.0913	219.183	4.11994	-21	HB
344	22	Male	Right	Yes	188	178	166	159	152	112	117	60	13	6.7	w	500	146	1	47	3.5	0	Topo	1	0.3	111.866	187.457	3.87973	-22	HB
344	22	Male	Right	Yes	188	178	166	159	152	112	117	60	13	6.7	w	500	162	1	36.5	3.5	0	Topo	1	0.3	118.577	227.147	2.73343	-21	HB
344	22	Male	Right	Yes	188	178	166	159	152	112	117	60	13	6.7	w	500	164	1	155.5	3.5	90	Topo	1	0.3	95.8706	191.487	2.91994	-21	HB
344	22	Male	Right	Yes	188	178	166	159	152	112	117	60	13	6.7	w	500	169	1	188	3.5	90	Topo	1	0.3	86.4221	166.116	3.22644	-20	HB
344	22	Male	Right	Yes	188	178	166	159	152	112	117	60	13	6.7	w	500	170	1	0	3.5	90	Topo	1	0.3	118.092	186.818	4.0398	-20	HB
344	22	Male	Right	Yes	188	178	166	159	152	112	117	60	13	6.7	w	500	176	1	36.5	3.5	90	Topo	1	0.3	115.558	203.88	2.92031	-20	HB
344	22	Male	Right	Yes	188	178	166	159	152	112	117	60	13	6.7	w	500	1	1	188	3.5	90	Wais	1	0.3	76.2861	102.589	128.768	-16	HB
344	22	Male	Right	Yes	188	178	166	159	152	112	117	60	13	6.7	w	500	7	1	47	3.5	0	Wais	1	0.3	100.618	112.615	6.26691	-18	HB
344	22	Male	Right	Yes	188	178	166	159	152	112	117	60	13	6.7	w	500	20	1	155.5	3.5	0	Wais	1	0.3	73.6808	53.0253	5.24015	-16	HB
344	22	Male	Right	Yes	188	178	166	159	152	112	117	60	13	6.7	w	500	22	1	36.5	3.5	0	Wais	1	0.3	101.404	107.096	14.2265	-17	HB
344	22	Male	Right	Yes	188	178	166	159	152	112	117	60	13	6.7	w	500	26	1	47	3.5	180	Wais	1	0.3	95.223	78.9939	3.42642	-17	HB
344	22	Male	Right	Yes	188	178	166	159	152	112	117	60	13	6.7	w	500	30	1	94	3.5	0	Wais	1	0.3	84.6122	60.9904	3.32013	-17	HB
344	22	Male	Right	Yes	188	178	166	159	152	112	117	60	13	6.7	w	500	36	1	155.5	3.5	180	Wais	1	0.3	74.7298	59.9466	3.37353	-17	HB
344	22	Male	Right	Yes	188	178	166	159	152	112	117	60	13	6.7	w	500	63	1	141	3.5	90	Wais	1	0.3	81.6943	89.9048	2.15983	-17	HB
344	22	Male	Right	Yes	188	178	166	159	152	112	117	60	13	6.7	w	500	67	1	94	3.5	180	Wais	1	0.3	93.4019	114.806	3.48027	-17	HB
344	22	Male	Right	Yes	188	178	166	159	152	112	117	60	13	6.7	w	500	76	1	141	3.5	0	Wais	1	0.3	80.7064	83.7257	2.47995	-17	HB
344	22	Male	Right	Yes	188	178	166	159	152	112	117	60	13	6.7	w	500	96	1	47	3.5	90	Wais	1	0.3	101.28	116.81	6.59939	-21	HB
344	22	Male	Right	Yes	188	178	166	159	152	112	117	60	13	6.7	w	500	100	1	36.5	3.5	180	Wais	1	0.3	89.9434	36.1544	2.50764	-21	HB
344	22	Male	Right	Yes	188	178	166	159	152	112	117	60	13	6.7	w	500	119	1	0	3.5	0	Wais	1	0.3	95.1841	31.7547	3.1199	-21	HB
344	22	Male	Right	Yes	188	178	166	159	152	112	117	60	13	6.7	w	500	121	1	141	3.5	180	Wais	1	0.3	73.6645	38.4175	5.13313	-21	HB
344	22	Male	Right	Yes	188	178	166	159	152	112	117	60	13	6.7	w	500	138	1	188	3.5	0	Wais	1	0.3	73.4956	84.2964	2.54675	-21	HB
344	22	Male	Right	Yes	188	178	166	159	152	112	117	60	13	6.7	w	500	142	1	0	3.5	90	Wais	1	0.3	100.488	64.7918	2.73379	-21	HB
344	22	Male	Right	Yes	188	178	166	159	152	112	117	60	13	6.7	w	500	152	1	0	3.5	180	Wais	1	0.3	100.74	66.3891	3.37336	-22	HB
344	22	Male	Right	Yes	188	178	166	159	152	112	117	60	13	6.7	w	500	158	1	94	3.5	90	Wais	1	0.3	86.3818	71.8681	2.40005	-19	HB
344	22	Male	Right	Yes	188	178	166	159	152	112	117	60	13	6.7	w	500	168	1	36.5	3.5	90	Wais	1	0.3	94.5714	64.4844	2.9328	-20	HB
344	22	Male	Right	Yes	188	178	166	159	152	112	117	60	13	6.7	w	500	185	1	155.5	3.5	90	Wais	1	0.3	68.3288	16.4217	2.38656	-20	HB
344	22	Male	Right	Yes	188	178	166	159	152	112	117	60	13	6.7	w	500	188	1	188	3.5	180	Wais	1	0.3	67.716	44.5688	2.98619	-18	HB
351	25	Female	Right	Yes	163	150	146	138	133	96	104	48	11	6.7	w	500	1	1	29.5	3.5	0	Self	1	0.3	89.9039	28.9129	42.9051	-24	HS
351	25	Female	Right	Yes	163	150	146	138	133	96	104	48	11	6.7	w	500	2	1	135.5	3.5	0	Self	1	0.3	97.3461	180.622	13.6262	-8	HS
351	25	Female	Right	Yes	163	150	146	138	133	96	104	48	11	6.7	w	500	3	1	81.5	3.5	0	Self	1	0.3	96.5609	121.754	5.94649	-15	HS
351	25	Female	Right	Yes	163	150	146	138	133	96	104	48	11	6.7	w	500	4	1	0	3.5	0	Self	1	0.3	94.6815	28.6616	9.1063	-23	HS
351	25	Female	Right	Yes	163	150	146	138	133	96	104	48	11	6.7	w	500	5	1	122.25	3.5	0	Self	1	0.3	100.683	188.276	6.2263	-17	HS
351	25	Female	Right	Yes	163	150	146	138	133	96	104	48	11	6.7	w	500	6	1	122.25	3.5	180	Self	1	0.3	97.6053	168.983	4.58273	-18	HS
351	25	Female	Right	Yes	163	150	146	138	133	96	104	48	11	6.7	w	500	7	1	0	3.5	180	Self	1	0.3	94.5605	27.9174	6.82641	-21	HS
351	25	Female	Right	Yes	163	150	146	138	133	96	104	48	11	6.7	w	500	8	1	29.5	3.5	90	Self	1	0.3	90	29.5001	1.51999	-21	HS
351	25	Female	Right	Yes	163	150	146	138	133	96	104	48	11	6.7	w	500	9	1	81.5	3.5	90	Self	1	0.3	98.2007	131.94	3.55924	-20	HS
351	25	Female	Right	Yes	163	150	146	138	133	96	104	48	11	6.7	w	500	10	1	163	3.5	0	Self	1	0.3	94.8388	192.629	7.89301	-9	HS
351	25	Female	Right	Yes	163	150	146	138	133	96	104	48	11	6.7	w	500	11	1	163	3.5	180	Self	1	0.3	89.6487	160.854	3.43989	-11	HS
351	25	Female	Right	Yes	163	150	146	138	133	96	104	48	11	6.7	w	500	12	1	29.5	3.5	180	Self	1	0.3	92.5058	44.8167	8.41305	-15	HS
351	25	Female	Right	Yes	163	150	146	138	133	96	104	48	11	6.7	w	500	13	1	40.75	3.5	180	Self	1	0.3	95.8541	76.6356	8.66613	-18	HS
351	25	Female	Right	Yes	163	150	146	138	133	96	104	48	11	6.7	w	500	14	1	135.5	3.5	90	Self	1	0.3	90	135.5	1.32021	-15	HS
351	25	Female	Right	Yes	163	150	146	138	133	96	104	48	11	6.7	w	500	15	1	122.25	3.5	90	Self	1	0.3	90	122.25	1.06633	-16	HS
351	25	Female	Right	Yes	163	150	146	138	133	96	104	48	11	6.7	w	500	16	1	135.5	3.5	180	Self	1	0.3	90.0804	135.991	6.43946	-14	HS
351	25	Female	Right	Yes	163	150	146	138	133	96	104	48	11	6.7	w	500	17	1	163	3.5	90	Self	1	0.3	92.0023	175.236	5.79986	-14	HS
351	25	Female	Right	Yes	163	150	146	138	133	96	104	48	11	6.7	w	500	18	1	81.5	3.5	180	Self	1	0.3	89.0499	75.6956	2.85366	-16	HS
351	25	Female	Right	Yes	163	150	146	138	133	96	104	48	11	6.7	w	500	19	1	40.75	3.5	0	Self	1	0.3	89.0499	34.9453	4.66651	-17	HS
351	25	Female	Right	Yes	163	150	146	138	133	96	104	48	11	6.7	w	500	20	1	0	3.5	90	Self	1	0.3	102.51	77.6561	5.58644	-19	HS
351	25	Female	Right	Yes	163	150	146	138	133	96	104	48	11	6.7	w	500	21	1	40.75	3.5	90	Self	1	0.3	99.7201	100.703	2.63983	-18	HS
352	25	Female	Right	Yes	163	150	146	138	133	96	104	49	11	6.7	n	500	1	1	81.5	3.5	0	Self	1	0.3	100.547	146.663	8.07401	0	PS
352	25	Female	Right	Yes	163	150	146	138	133	96	104	49	11	6.7	n	500	2	1	122.25	3.5	90	Self	1	0.3	96.379	161.379	3.11898	0	PS
352	25	Female	Right	Yes	163	150	146	138	133	96	104	49	11	6.7	n	500	3	1	163	3.5	180	Self	1	0.3	90.4126	165.52	13.1777	0	PS
352	25	Female	Right	Yes	163	150	146	138	133	96	104	49	11	6.7	n	500	4	1	0	3.5	180	Self	1	0.3	101.266	69.7197	6.73858	0	PS
352	25	Female	Right	Yes	163	150	146	138	133	96	104	49	11	6.7	n	500	5	1	30	3.5	90	Self	1	0.3	99.8831	90.9783	6.73896	0	PS
352	25	Female	Right	Yes	163	150	146	138	133	96	104	49	11	6.7	n	500	6	1	30	3.5	0	Self	1	0.3	99.8676	90.8809	8.17317	0	PS
352	25	Female	Right	Yes	163	150	146	138	133	96	104	49	11	6.7	n	500	7	1	40.75	3.5	90	Self	1	0.3	98.8929	95.5142	4.15318	0	PS
352	25	Female	Right	Yes	163	150	146	138	133	96	104	49	11	6.7	n	500	8	1	40.75	3.5	0	Self	1	0.3	93.8637	64.3875	7.67339	0	PS
352	25	Female	Right	Yes	163	150	146	138	133	96	104	49	11	6.7	n	500	9	1	0	3.5	0	Self	1	0.3	97.0959	43.5696	11.7596	0	PS
352	25	Female	Right	Yes	163	150	146	138	133	96	104	49	11	6.7	n	500	10	1	0	3.5	90	Self	1	0.3	103.072	81.2686	6.72222	0	PS
352	25	Female	Right	Yes	163	150	146	138	133	96	104	49	11	6.7	n	500	11	1	81.5	3.5	180	Self	1	0.3	96.7445	122.891	4.73713	0	PS
352	25	Female	Right	Yes	163	150	146	138	133	96	104	49	11	6.7	n	500	12	1	135.5	3.5	180	Self	1	0.3	95.7255	170.592	9.50769	0	PS
352	25	Female	Right	Yes	163	150	146	138	133	96	104	49	11	6.7	n	500	13	1	135.5	3.5	90	Self	1	0.3	91.9406	147.359	10.4587	0	PS
352	25	Female	Right	Yes	163	150	146	138	133	96	104	49	11	6.7	n	500	14	1	30	3.5	180	Self	1	0.3	97.7959	77.9183	9.5412	0	PS
352	25	Female	Right	Yes	163	150	146	138	133	96	104	49	11	6.7	n	500	15	1	163	3.5	90	Self	1	0.3	85.2571	133.961	6.40484	0	PS
352	25	Female	Right	Yes	163	150	146	138	133	96	104	49	11	6.7	n	500	16	1	40.75	3.5	180	Self	1	0.3	94.9943	71.3359	5.98872	0	PS
352	25	Female	Right	Yes	163	150	146	138	133	96	104	49	11	6.7	n	500	17	1	163	3.5	0	Self	1	0.3	84.8656	131.552	15.7963	0	PS
352	25	Female	Right	Yes	163	150	146	138	133	96	104	49	11	6.7	n	500	18	1	135.5	3.5	0	Self	1	0.3	91.4044	144.081	10.2247	0	PS
352	25	Female	Right	Yes	163	150	146	138	133	96	104	49	11	6.7	n	500	19	1	81.5	3.5	90	Self	1	0.3	98.2548	132.278	7.40627	0	PS
352	25	Female	Right	Yes	163	150	146	138	133	96	104	49	11	6.7	n	500	20	1	122.25	3.5	0	Self	1	0.3	93.2864	142.347	12.1929	0	PS
352	25	Female	Right	Yes	163	150	146	138	133	96	104	49	11	6.7	n	500	21	1	122.25	3.5	180	Self	1	0.3	92.4494	137.221	6.40556	0	PS
353	25	Female	Right	Yes	163	150	146	138	133	96	104	48	11	6.7	w	500	11	1	163	3.5	90	Chin	1	0.3	79.9831	101.179	20.1994	-16	HB
353	25	Female	Right	Yes	163	150	146	138	133	96	104	48	11	6.7	w	500	12	1	81.5	3.5	90	Chin	1	0.3	98.7952	135.653	15.2413	-15	HB
353	25	Female	Right	Yes	163	150	146	138	133	96	104	48	11	6.7	w	500	18	1	163	3.5	0	Chin	1	0.3	72.4793	52.5065	8.97266	-12	HB
353	25	Female	Right	Yes	163	150	146	138	133	96	104	48	11	6.7	w	500	20	1	135.5	3.5	0	Chin	1	0.3	78.4463	63.9503	8.13228	-16	HB
353	25	Female	Right	Yes	163	150	146	138	133	96	104	48	11	6.7	w	500	22	1	81.5	3.5	0	Chin	1	0.3	99.2504	138.504	30.399	-15	HB
353	25	Female	Right	Yes	163	150	146	138	133	96	104	48	11	6.7	w	500	36	1	163	3.5	180	Chin	1	0.3	77.384	84.6632	19.1052	-16	HB
353	25	Female	Right	Yes	163	150	146	138	133	96	104	48	11	6.7	w	500	54	1	40.75	3.5	0	Chin	1	0.3	104.188	129.232	24.0656	-13	HB
353	25	Female	Right	Yes	163	150	146	138	133	96	104	48	11	6.7	w	500	61	1	29.5	3.5	90	Chin	1	0.3	113.634	182.659	25.2257	-13	HB
353	25	Female	Right	Yes	163	150	146	138	133	96	104	48	11	6.7	w	500	62	1	40.75	3.5	180	Chin	1	0.3	106.308	143.147	14.426	-14	HB
353	25	Female	Right	Yes	163	150	146	138	133	96	104	48	11	6.7	w	500	71	1	135.5	3.5	90	Chin	1	0.3	73.1937	29.7865	9.39971	-13	HB
353	25	Female	Right	Yes	163	150	146	138	133	96	104	48	11	6.7	w	500	83	1	40.75	3.5	90	Chin	1	0.3	109.325	163.492	20.0657	-16	HB
353	25	Female	Right	Yes	163	150	146	138	133	96	104	48	11	6.7	w	500	87	1	81.5	3.5	180	Chin	1	0.3	99.4295	139.627	19.0256	-14	HB
353	25	Female	Right	Yes	163	150	146	138	133	96	104	48	11	6.7	w	500	90	1	0	3.5	90	Chin	1	0.3	108.365	116.19	18.6394	-16	HB
353	25	Female	Right	Yes	163	150	146	138	133	96	104	48	11	6.7	w	500	105	1	0	3.5	0	Chin	1	0.3	116.969	178.098	22.3196	-20	HB
353	25	Female	Right	Yes	163	150	146	138	133	96	104	48	11	6.7	w	500	116	1	122.25	3.5	90	Chin	1	0.3	82.3035	74.9497	10.4263	-17	HB
353	25	Female	Right	Yes	163	150	146	138	133	96	104	48	11	6.7	w	500	120	1	29.5	3.5	180	Chin	1	0.3	107.988	143.142	11.9327	-19	HB
353	25	Female	Right	Yes	163	150	146	138	133	96	104	48	11	6.7	w	500	121	1	122.25	3.5	0	Chin	1	0.3	83.2027	80.5316	12.7729	-9	HB
353	25	Female	Right	Yes	163	150	146	138	133	96	104	48	11	6.7	w	500	155	1	0	3.5	180	Chin	1	0.3	121.93	218.113	7.36031	-18	HB
353	25	Female	Right	Yes	163	150	146	138	133	96	104	48	11	6.7	w	500	157	1	29.5	3.5	0	Chin	1	0.3	109.583	154.011	11.7865	-18	HB
353	25	Female	Right	Yes	163	150	146	138	133	96	104	48	11	6.7	w	500	175	1	122.25	3.5	180	Chin	1	0.3	90.0035	122.271	4.67181	-8	HB
353	25	Female	Right	Yes	163	150	146	138	133	96	104	48	11	6.7	w	500	183	1	135.5	3.5	180	Chin	1	0.3	83.3046	94.4129	10.903	-8	HB
353	25	Female	Right	Yes	163	150	146	138	133	96	104	48	11	6.7	w	500	6	1	81.5	3.5	0	Eyes	1	0.3	110.682	213.626	18.7726	-20	HB
353	25	Female	Right	Yes	163	150	146	138	133	96	104	48	11	6.7	w	500	16	1	40.75	3.5	90	Eyes	1	0.3	118.286	229.093	24.0126	-23	HB
353	25	Female	Right	Yes	163	150	146	138	133	96	104	48	11	6.7	w	500	17	1	81.5	3.5	180	Eyes	1	0.3	115.195	246.158	9.99966	-14	HB
353	25	Female	Right	Yes	163	150	146	138	133	96	104	48	11	6.7	w	500	27	1	0	3.5	90	Eyes	1	0.3	131.29	307.375	12.3591	-19	HB
353	25	Female	Right	Yes	163	150	146	138	133	96	104	48	11	6.7	w	500	44	1	135.5	3.5	0	Eyes	1	0.3	92.3613	149.933	9.58603	-20	HB
353	25	Female	Right	Yes	163	150	146	138	133	96	104	48	11	6.7	w	500	59	1	29.5	3.5	180	Eyes	1	0.3	130.735	330.922	7.65323	-17	HB
353	25	Female	Right	Yes	163	150	146	138	133	96	104	48	11	6.7	w	500	64	1	122.25	3.5	180	Eyes	1	0.3	99.0226	177.826	12.4928	-15	HB
353	25	Female	Right	Yes	163	150	146	138	133	96	104	48	11	6.7	w	500	68	1	40.75	3.5	180	Eyes	1	0.3	122.963	267.724	14.7862	-17	HB
353	25	Female	Right	Yes	163	150	146	138	133	96	104	48	11	6.7	w	500	85	1	163	3.5	180	Eyes	1	0.3	87.5939	148.293	19.1859	-11	HB
353	25	Female	Right	Yes	163	150	146	138	133	96	104	48	11	6.7	w	500	94	1	29.5	3.5	0	Eyes	1	0.3	113.89	184.526	18.9726	-20	HB
353	25	Female	Right	Yes	163	150	146	138	133	96	104	48	11	6.7	w	500	95	1	163	3.5	90	Eyes	1	0.3	82.1362	114.659	15.2396	-14	HB
353	25	Female	Right	Yes	163	150	146	138	133	96	104	48	11	6.7	w	500	107	1	135.5	3.5	180	Eyes	1	0.3	91.1459	142.501	7.83966	-7	HB
353	25	Female	Right	Yes	163	150	146	138	133	96	104	48	11	6.7	w	500	138	1	135.5	3.5	90	Eyes	1	0.3	92.574	151.234	7.55978	-16	HB
353	25	Female	Right	Yes	163	150	146	138	133	96	104	48	11	6.7	w	500	144	1	29.5	3.5	90	Eyes	1	0.3	114.379	188.115	19.106	-24	HB
353	25	Female	Right	Yes	163	150	146	138	133	96	104	48	11	6.7	w	500	145	1	122.25	3.5	0	Eyes	1	0.3	100.507	187.162	13.4392	-7	HB
353	25	Female	Right	Yes	163	150	146	138	133	96	104	48	11	6.7	w	500	150	1	40.75	3.5	0	Eyes	1	0.3	116.564	215.745	17.0662	-23	HB
353	25	Female	Right	Yes	163	150	146	138	133	96	104	48	11	6.7	w	500	153	1	0	3.5	180	Eyes	1	0.3	128.328	276.692	11.7997	-20	HB
353	25	Female	Right	Yes	163	150	146	138	133	96	104	48	11	6.7	w	500	158	1	122.25	3.5	90	Eyes	1	0.3	97.9194	170.938	7.33322	-16	HB
353	25	Female	Right	Yes	163	150	146	138	133	96	104	48	11	6.7	w	500	166	1	0	3.5	0	Eyes	1	0.3	122.099	219.549	13.3325	-29	HB
353	25	Female	Right	Yes	163	150	146	138	133	96	104	48	11	6.7	w	500	168	1	163	3.5	0	Eyes	1	0.3	83.7572	124.713	6.4534	-11	HB
353	25	Female	Right	Yes	163	150	146	138	133	96	104	48	11	6.7	w	500	174	1	81.5	3.5	90	Eyes	1	0.3	104.275	170.554	8.68011	-18	HB
353	25	Female	Right	Yes	163	150	146	138	133	96	104	48	11	6.7	w	500	3	1	0	3.5	0	Feet	1	0.3	49.9417	-294.292	11.4264	-26	HB
353	25	Female	Right	Yes	163	150	146	138	133	96	104	48	11	6.7	w	500	29	1	40.75	3.5	180	Feet	1	0.3	65.2204	-120.822	10.7463	-24	HB
353	25	Female	Right	Yes	163	150	146	138	133	96	104	48	11	6.7	w	500	49	1	135.5	3.5	180	Feet	1	0.3	40.2321	-278.198	14.3058	-22	HB
353	25	Female	Right	Yes	163	150	146	138	133	96	104	48	11	6.7	w	500	66	1	40.75	3.5	0	Feet	1	0.3	56.5249	-190.691	22.6659	-33	HB
353	25	Female	Right	Yes	163	150	146	138	133	96	104	48	11	6.7	w	500	84	1	163	3.5	0	Feet	1	0.3	54.0002	-91.2884	16.1193	-17	HB
353	25	Female	Right	Yes	163	150	146	138	133	96	104	48	11	6.7	w	500	89	1	29.5	3.5	180	Feet	1	0.3	53.2868	-231.508	14.6393	-25	HB
353	25	Female	Right	Yes	163	150	146	138	133	96	104	48	11	6.7	w	500	101	1	135.5	3.5	90	Feet	1	0.3	45.1996	-212.07	9.03961	-28	HB
353	25	Female	Right	Yes	163	150	146	138	133	96	104	48	11	6.7	w	500	111	1	0	3.5	180	Feet	1	0.3	52.3953	-269.582	17.173	-36	HB
353	25	Female	Right	Yes	163	150	146	138	133	96	104	48	11	6.7	w	500	115	1	81.5	3.5	180	Feet	1	0.3	45.8333	-258.464	10.0931	-24	HB
353	25	Female	Right	Yes	163	150	146	138	133	96	104	48	11	6.7	w	500	132	1	135.5	3.5	0	Feet	1	0.3	35.7402	-350.856	12.7194	-23	HB
353	25	Female	Right	Yes	163	150	146	138	133	96	104	48	11	6.7	w	500	133	1	29.5	3.5	0	Feet	1	0.3	62.1273	-155.602	15.6793	-37	HB
353	25	Female	Right	Yes	163	150	146	138	133	96	104	48	11	6.7	w	500	134	1	163	3.5	90	Feet	1	0.3	51.9024	-111.411	17.9459	-23	HB
353	25	Female	Right	Yes	163	150	146	138	133	96	104	48	11	6.7	w	500	136	1	29.5	3.5	90	Feet	1	0.3	52.7614	-236.537	9.67928	-27	HB
353	25	Female	Right	Yes	163	150	146	138	133	96	104	48	11	6.7	w	500	139	1	0	3.5	90	Feet	1	0.3	61.9196	-186.728	10.0395	-33	HB
353	25	Female	Right	Yes	163	150	146	138	133	96	104	48	11	6.7	w	500	146	1	163	3.5	180	Feet	1	0.3	59.6375	-42.0362	11.4398	-5	HB
353	25	Female	Right	Yes	163	150	146	138	133	96	104	48	11	6.7	w	500	148	1	122.25	3.5	0	Feet	1	0.3	48.6858	-185.386	7.23968	-15	HB
353	25	Female	Right	Yes	163	150	146	138	133	96	104	48	11	6.7	w	500	149	1	81.5	3.5	90	Feet	1	0.3	53.5351	-177.155	10.3332	-16	HB
353	25	Female	Right	Yes	163	150	146	138	133	96	104	48	11	6.7	w	500	160	1	81.5	3.5	0	Feet	1	0.3	43.0329	-293.397	4.41313	-13	HB
353	25	Female	Right	Yes	163	150	146	138	133	96	104	48	11	6.7	w	500	169	1	122.25	3.5	180	Feet	1	0.3	51.3156	-157.996	9.50623	-18	HB
353	25	Female	Right	Yes	163	150	146	138	133	96	104	48	11	6.7	w	500	181	1	40.75	3.5	90	Feet	1	0.3	60.2995	-158.89	18.3592	-32	HB
353	25	Female	Right	Yes	163	150	146	138	133	96	104	48	11	6.7	w	500	187	1	122.25	3.5	90	Feet	1	0.3	46.4325	-210.672	14.239	-23	HB
353	25	Female	Right	Yes	163	150	146	138	133	96	104	48	11	6.7	w	500	13	1	122.25	3.5	180	Hips	1	0.3	67.9443	-19.5553	25.2124	-21	HB
353	25	Female	Right	Yes	163	150	146	138	133	96	104	48	11	6.7	w	500	21	1	81.5	3.5	180	Hips	1	0.3	82.2981	34.1664	15.1861	-22	HB
353	25	Female	Right	Yes	163	150	146	138	133	96	104	48	11	6.7	w	500	25	1	135.5	3.5	90	Hips	1	0.3	75.482	44.8663	37.8519	-22	HB
353	25	Female	Right	Yes	163	150	146	138	133	96	104	48	11	6.7	w	500	35	1	0	3.5	180	Hips	1	0.3	111.534	138.111	19.5999	-24	HB
353	25	Female	Right	Yes	163	150	146	138	133	96	104	48	11	6.7	w	500	65	1	163	3.5	90	Hips	1	0.3	72.1769	50.4715	10.573	-19	HB
353	25	Female	Right	Yes	163	150	146	138	133	96	104	48	11	6.7	w	500	73	1	122.25	3.5	0	Hips	1	0.3	71.8906	7.78847	27.387	-21	HB
353	25	Female	Right	Yes	163	150	146	138	133	96	104	48	11	6.7	w	500	76	1	135.5	3.5	0	Hips	1	0.3	76.4844	51.3718	18.8393	-23	HB
353	25	Female	Right	Yes	163	150	146	138	133	96	104	48	11	6.7	w	500	77	1	81.5	3.5	90	Hips	1	0.3	85.2965	52.7031	14.0659	-26	HB
353	25	Female	Right	Yes	163	150	146	138	133	96	104	48	11	6.7	w	500	79	1	29.5	3.5	0	Hips	1	0.3	98.3956	81.1561	26.4628	-28	HB
353	25	Female	Right	Yes	163	150	146	138	133	96	104	48	11	6.7	w	500	80	1	29.5	3.5	180	Hips	1	0.3	92.7853	46.5281	5.76555	-24	HB
353	25	Female	Right	Yes	163	150	146	138	133	96	104	48	11	6.7	w	500	96	1	40.75	3.5	0	Hips	1	0.3	86.1942	17.4673	28.1454	-30	HB
353	25	Female	Right	Yes	163	150	146	138	133	96	104	48	11	6.7	w	500	97	1	29.5	3.5	90	Hips	1	0.3	96.9866	72.3916	17.5994	-29	HB
353	25	Female	Right	Yes	163	150	146	138	133	96	104	48	11	6.7	w	500	98	1	40.75	3.5	90	Hips	1	0.3	92.3157	54.9035	17.0792	-29	HB
353	25	Female	Right	Yes	163	150	146	138	133	96	104	48	11	6.7	w	500	100	1	0	3.5	90	Hips	1	0.3	107.42	109.815	13.0528	-34	HB
353	25	Female	Right	Yes	163	150	146	138	133	96	104	48	11	6.7	w	500	103	1	163	3.5	180	Hips	1	0.3	63.9697	-7.93518	10.5731	-19	HB
353	25	Female	Right	Yes	163	150	146	138	133	96	104	48	11	6.7	w	500	104	1	122.25	3.5	90	Hips	1	0.3	75.353	30.775	9.29298	-18	HB
353	25	Female	Right	Yes	163	150	146	138	133	96	104	48	11	6.7	w	500	119	1	40.75	3.5	180	Hips	1	0.3	85.6274	13.9875	8.26625	-28	HB
353	25	Female	Right	Yes	163	150	146	138	133	96	104	48	11	6.7	w	500	125	1	135.5	3.5	180	Hips	1	0.3	64.2501	-33.3191	15.7595	-17	HB
353	25	Female	Right	Yes	163	150	146	138	133	96	104	48	11	6.7	w	500	140	1	163	3.5	0	Hips	1	0.3	58.9864	-47.4141	14.2659	-20	HB
353	25	Female	Right	Yes	163	150	146	138	133	96	104	48	11	6.7	w	500	159	1	0	3.5	0	Hips	1	0.3	106.646	104.646	14.2661	-18	HB
353	25	Female	Right	Yes	163	150	146	138	133	96	104	48	11	6.7	w	500	188	1	81.5	3.5	0	Hips	1	0.3	88.7862	74.084	13.9194	-28	HB
353	25	Female	Right	Yes	163	150	146	138	133	96	104	48	11	6.7	w	500	4	1	29.5	3.5	0	Knee	1	0.3	70.1717	-96.7029	13.2263	-26	HB
353	25	Female	Right	Yes	163	150	146	138	133	96	104	48	11	6.7	w	500	19	1	122.25	3.5	90	Knee	1	0.3	66.7485	-28.1327	11.1204	-19	HB
353	25	Female	Right	Yes	163	150	146	138	133	96	104	48	11	6.7	w	500	24	1	81.5	3.5	0	Knee	1	0.3	66.4036	-71.3852	37.6915	-29	HB
353	25	Female	Right	Yes	163	150	146	138	133	96	104	48	11	6.7	w	500	31	1	40.75	3.5	180	Knee	1	0.3	95.4328	74.037	19.6523	-22	HB
353	25	Female	Right	Yes	163	150	146	138	133	96	104	48	11	6.7	w	500	34	1	40.75	3.5	90	Knee	1	0.3	81.8928	-9.10726	9.00293	-22	HB
353	25	Female	Right	Yes	163	150	146	138	133	96	104	48	11	6.7	w	500	43	1	163	3.5	90	Knee	1	0.3	67.2577	16.2882	38.7846	-22	HB
353	25	Female	Right	Yes	163	150	146	138	133	96	104	48	11	6.7	w	500	50	1	163	3.5	0	Knee	1	0.3	50.7463	-123	7.3063	-19	HB
353	25	Female	Right	Yes	163	150	146	138	133	96	104	48	11	6.7	w	500	55	1	29.5	3.5	180	Knee	1	0.3	78.2343	-43.4004	39.0651	-32	HB
353	25	Female	Right	Yes	163	150	146	138	133	96	104	48	11	6.7	w	500	67	1	135.5	3.5	90	Knee	1	0.3	60.6671	-61.1753	9.23992	-24	HB
353	25	Female	Right	Yes	163	150	146	138	133	96	104	48	11	6.7	w	500	70	1	135.5	3.5	180	Knee	1	0.3	53.9213	-119.525	13.3064	-19	HB
353	25	Female	Right	Yes	163	150	146	138	133	96	104	48	11	6.7	w	500	86	1	81.5	3.5	90	Knee	1	0.3	86.957	62.8939	12.7861	-20	HB
353	25	Female	Right	Yes	163	150	146	138	133	96	104	48	11	6.7	w	500	99	1	122.25	3.5	180	Knee	1	0.3	72.9814	15.1202	23.4257	-28	HB
353	25	Female	Right	Yes	163	150	146	138	133	96	104	48	11	6.7	w	500	102	1	122.25	3.5	0	Knee	1	0.3	69.6803	-7.35594	32.6249	-24	HB
353	25	Female	Right	Yes	163	150	146	138	133	96	104	48	11	6.7	w	500	109	1	163	3.5	180	Knee	1	0.3	56.7154	-66.7722	24.4391	-16	HB
353	25	Female	Right	Yes	163	150	146	138	133	96	104	48	11	6.7	w	500	118	1	0	3.5	0	Knee	1	0.3	84.1962	-35.575	36.2384	-32	HB
353	25	Female	Right	Yes	163	150	146	138	133	96	104	48	11	6.7	w	500	124	1	135.5	3.5	0	Knee	1	0.3	55.9856	-100.706	20.5994	-15	HB
353	25	Female	Right	Yes	163	150	146	138	133	96	104	48	11	6.7	w	500	143	1	0	3.5	180	Knee	1	0.3	104.068	87.7038	27.6256	-29	HB
353	25	Female	Right	Yes	163	150	146	138	133	96	104	48	11	6.7	w	500	151	1	0	3.5	90	Knee	1	0.3	109.819	126.14	7.86644	-25	HB
353	25	Female	Right	Yes	163	150	146	138	133	96	104	48	11	6.7	w	500	156	1	40.75	3.5	0	Knee	1	0.3	80.5736	-17.3579	14.1856	-24	HB
353	25	Female	Right	Yes	163	150	146	138	133	96	104	48	11	6.7	w	500	171	1	81.5	3.5	180	Knee	1	0.3	66.9787	-67.2196	16.6394	-27	HB
353	25	Female	Right	Yes	163	150	146	138	133	96	104	48	11	6.7	w	500	180	1	29.5	3.5	90	Knee	1	0.3	79.973	-32.3843	20.1726	-29	HB
353	25	Female	Right	Yes	163	150	146	138	133	96	104	48	11	6.7	w	500	1	1	29.5	3.5	0	Nose	1	0.3	106.09	130.456	67.9569	-22	HB
353	25	Female	Right	Yes	163	150	146	138	133	96	104	48	11	6.7	w	500	2	1	135.5	3.5	90	Nose	1	0.3	87.4226	119.745	13.3595	-17	HB
353	25	Female	Right	Yes	163	150	146	138	133	96	104	48	11	6.7	w	500	5	1	163	3.5	90	Nose	1	0.3	78.0445	88.889	9.73331	-17	HB
353	25	Female	Right	Yes	163	150	146	138	133	96	104	48	11	6.7	w	500	7	1	122.25	3.5	180	Nose	1	0.3	94.3314	148.759	15.0526	-18	HB
353	25	Female	Right	Yes	163	150	146	138	133	96	104	48	11	6.7	w	500	30	1	122.25	3.5	0	Nose	1	0.3	89.8261	121.188	11.6396	-13	HB
353	25	Female	Right	Yes	163	150	146	138	133	96	104	48	11	6.7	w	500	32	1	40.75	3.5	180	Nose	1	0.3	117.616	223.852	29.1588	-17	HB
353	25	Female	Right	Yes	163	150	146	138	133	96	104	48	11	6.7	w	500	40	1	0	3.5	90	Nose	1	0.3	117.339	180.949	20.3062	-19	HB
353	25	Female	Right	Yes	163	150	146	138	133	96	104	48	11	6.7	w	500	42	1	163	3.5	180	Nose	1	0.3	86.1621	139.52	16.7327	-16	HB
353	25	Female	Right	Yes	163	150	146	138	133	96	104	48	11	6.7	w	500	46	1	81.5	3.5	90	Nose	1	0.3	106.145	182.818	18.8924	-17	HB
353	25	Female	Right	Yes	163	150	146	138	133	96	104	48	11	6.7	w	500	52	1	0	3.5	0	Nose	1	0.3	117.847	184.899	11.2392	-15	HB
353	25	Female	Right	Yes	163	150	146	138	133	96	104	48	11	6.7	w	500	53	1	0	3.5	180	Nose	1	0.3	125.924	253.586	22.6926	-15	HB
353	25	Female	Right	Yes	163	150	146	138	133	96	104	48	11	6.7	w	500	58	1	40.75	3.5	90	Nose	1	0.3	113.849	195.473	32.3986	-17	HB
353	25	Female	Right	Yes	163	150	146	138	133	96	104	48	11	6.7	w	500	78	1	135.5	3.5	180	Nose	1	0.3	88.218	124.611	11.3997	-16	HB
353	25	Female	Right	Yes	163	150	146	138	133	96	104	48	11	6.7	w	500	93	1	81.5	3.5	0	Nose	1	0.3	101.213	150.885	16.2134	-13	HB
353	25	Female	Right	Yes	163	150	146	138	133	96	104	48	11	6.7	w	500	106	1	29.5	3.5	180	Nose	1	0.3	123.748	263.341	15.3591	-20	HB
353	25	Female	Right	Yes	163	150	146	138	133	96	104	48	11	6.7	w	500	117	1	40.75	3.5	0	Nose	1	0.3	113.328	191.69	24.4391	-16	HB
353	25	Female	Right	Yes	163	150	146	138	133	96	104	48	11	6.7	w	500	126	1	81.5	3.5	180	Nose	1	0.3	106.239	183.442	16.466	-13	HB
353	25	Female	Right	Yes	163	150	146	138	133	96	104	48	11	6.7	w	500	128	1	163	3.5	0	Nose	1	0.3	90.7443	167.547	25.1857	-6	HB
353	25	Female	Right	Yes	163	150	146	138	133	96	104	48	11	6.7	w	500	129	1	29.5	3.5	90	Nose	1	0.3	115.18	194.051	12.9726	-13	HB
353	25	Female	Right	Yes	163	150	146	138	133	96	104	48	11	6.7	w	500	130	1	122.25	3.5	90	Nose	1	0.3	90.5861	125.83	14.4261	-11	HB
353	25	Female	Right	Yes	163	150	146	138	133	96	104	48	11	6.7	w	500	147	1	135.5	3.5	0	Nose	1	0.3	88.7511	127.87	10.1463	-8	HB
353	25	Female	Right	Yes	163	150	146	138	133	96	104	48	11	6.7	w	500	14	1	81.5	3.5	90	Shou	1	0.3	90.3149	83.4236	14.9459	-20	HB
353	25	Female	Right	Yes	163	150	146	138	133	96	104	48	11	6.7	w	500	15	1	40.75	3.5	90	Shou	1	0.3	106.518	144.545	18.7858	-20	HB
353	25	Female	Right	Yes	163	150	146	138	133	96	104	48	11	6.7	w	500	23	1	40.75	3.5	0	Shou	1	0.3	105.342	136.773	17.6131	-21	HB
353	25	Female	Right	Yes	163	150	146	138	133	96	104	48	11	6.7	w	500	41	1	135.5	3.5	90	Shou	1	0.3	85.4438	107.609	23.4656	-19	HB
353	25	Female	Right	Yes	163	150	146	138	133	96	104	48	11	6.7	w	500	48	1	122.25	3.5	180	Shou	1	0.3	76.9003	40.8046	11.3596	-19	HB
353	25	Female	Right	Yes	163	150	146	138	133	96	104	48	11	6.7	w	500	69	1	122.25	3.5	90	Shou	1	0.3	75.6658	32.8134	8.85344	-14	HB
353	25	Female	Right	Yes	163	150	146	138	133	96	104	48	11	6.7	w	500	91	1	29.5	3.5	90	Shou	1	0.3	111.058	164.256	14.1461	-20	HB
353	25	Female	Right	Yes	163	150	146	138	133	96	104	48	11	6.7	w	500	108	1	81.5	3.5	0	Shou	1	0.3	98.383	133.078	22.1722	-12	HB
353	25	Female	Right	Yes	163	150	146	138	133	96	104	48	11	6.7	w	500	113	1	163	3.5	180	Shou	1	0.3	78.3169	90.626	27.2256	-12	HB
353	25	Female	Right	Yes	163	150	146	138	133	96	104	48	11	6.7	w	500	131	1	135.5	3.5	0	Shou	1	0.3	83.9486	98.396	19.6792	-14	HB
353	25	Female	Right	Yes	163	150	146	138	133	96	104	48	11	6.7	w	500	135	1	0	3.5	180	Shou	1	0.3	116.948	177.932	20.133	-30	HB
353	25	Female	Right	Yes	163	150	146	138	133	96	104	48	11	6.7	w	500	161	1	40.75	3.5	180	Shou	1	0.3	108.941	160.863	10.9467	-16	HB
353	25	Female	Right	Yes	163	150	146	138	133	96	104	48	11	6.7	w	500	162	1	135.5	3.5	180	Shou	1	0.3	81.3871	82.4867	26.2657	-19	HB
353	25	Female	Right	Yes	163	150	146	138	133	96	104	48	11	6.7	w	500	163	1	0	3.5	0	Shou	1	0.3	116.148	171.828	8.87999	-25	HB
353	25	Female	Right	Yes	163	150	146	138	133	96	104	48	11	6.7	w	500	164	1	0	3.5	90	Shou	1	0.3	114.913	162.559	11.6125	-30	HB
353	25	Female	Right	Yes	163	150	146	138	133	96	104	48	11	6.7	w	500	170	1	163	3.5	0	Shou	1	0.3	77.1204	82.9702	17.3508	-6	HB
353	25	Female	Right	Yes	163	150	146	138	133	96	104	48	11	6.7	w	500	177	1	122.25	3.5	0	Shou	1	0.3	85.892	97.1124	15.7594	-14	HB
353	25	Female	Right	Yes	163	150	146	138	133	96	104	48	11	6.7	w	500	178	1	29.5	3.5	180	Shou	1	0.3	111.867	169.965	18.9459	-19	HB
353	25	Female	Right	Yes	163	150	146	138	133	96	104	48	11	6.7	w	500	182	1	29.5	3.5	0	Shou	1	0.3	112.377	173.594	14.1862	-22	HB
353	25	Female	Right	Yes	163	150	146	138	133	96	104	48	11	6.7	w	500	184	1	81.5	3.5	180	Shou	1	0.3	107.578	192.378	9.00961	-13	HB
353	25	Female	Right	Yes	163	150	146	138	133	96	104	48	11	6.7	w	500	189	1	163	3.5	90	Shou	1	0.3	81.7388	112.183	19.3188	-14	HB
353	25	Female	Right	Yes	163	150	146	138	133	96	104	48	11	6.7	w	500	26	1	135.5	3.5	90	Topo	1	0.3	106.017	235.975	9.53264	-16	HB
353	25	Female	Right	Yes	163	150	146	138	133	96	104	48	11	6.7	w	500	33	1	29.5	3.5	180	Topo	1	0.3	127.931	302.267	18.3725	-20	HB
353	25	Female	Right	Yes	163	150	146	138	133	96	104	48	11	6.7	w	500	38	1	29.5	3.5	0	Topo	1	0.3	120.648	236.884	18.1988	-22	HB
353	25	Female	Right	Yes	163	150	146	138	133	96	104	48	11	6.7	w	500	45	1	81.5	3.5	90	Topo	1	0.3	111.613	220.17	12.4526	-23	HB
353	25	Female	Right	Yes	163	150	146	138	133	96	104	48	11	6.7	w	500	47	1	81.5	3.5	180	Topo	1	0.3	123.343	311.783	12.3595	-19	HB
353	25	Female	Right	Yes	163	150	146	138	133	96	104	48	11	6.7	w	500	51	1	122.25	3.5	180	Topo	1	0.3	110.527	253.295	15.159	-17	HB
353	25	Female	Right	Yes	163	150	146	138	133	96	104	48	11	6.7	w	500	63	1	163	3.5	0	Topo	1	0.3	91.7451	173.664	12.5463	-14	HB
353	25	Female	Right	Yes	163	150	146	138	133	96	104	48	11	6.7	w	500	72	1	40.75	3.5	90	Topo	1	0.3	117.803	225.308	15.0398	-23	HB
353	25	Female	Right	Yes	163	150	146	138	133	96	104	48	11	6.7	w	500	74	1	29.5	3.5	90	Topo	1	0.3	117.987	215.498	30.6655	-22	HB
353	25	Female	Right	Yes	163	150	146	138	133	96	104	48	11	6.7	w	500	112	1	81.5	3.5	0	Topo	1	0.3	119.551	279.935	16.1329	-16	HB
353	25	Female	Right	Yes	163	150	146	138	133	96	104	48	11	6.7	w	500	114	1	40.75	3.5	180	Topo	1	0.3	128.521	319.358	16.8124	-18	HB
353	25	Female	Right	Yes	163	150	146	138	133	96	104	48	11	6.7	w	500	127	1	0	3.5	0	Topo	1	0.3	129.661	290.177	11.2128	-18	HB
353	25	Female	Right	Yes	163	150	146	138	133	96	104	48	11	6.7	w	500	137	1	135.5	3.5	180	Topo	1	0.3	106.601	239.845	15.6126	-13	HB
353	25	Female	Right	Yes	163	150	146	138	133	96	104	48	11	6.7	w	500	142	1	122.25	3.5	90	Topo	1	0.3	104.587	213.333	9.05261	-16	HB
353	25	Female	Right	Yes	163	150	146	138	133	96	104	48	11	6.7	w	500	154	1	40.75	3.5	0	Topo	1	0.3	124.995	285.781	9.55953	-18	HB
353	25	Female	Right	Yes	163	150	146	138	133	96	104	48	11	6.7	w	500	165	1	0	3.5	180	Topo	1	0.3	136.386	367.351	16.1727	-24	HB
353	25	Female	Right	Yes	163	150	146	138	133	96	104	48	11	6.7	w	500	167	1	0	3.5	90	Topo	1	0.3	131.23	306.727	12.8129	-27	HB
353	25	Female	Right	Yes	163	150	146	138	133	96	104	48	11	6.7	w	500	176	1	135.5	3.5	0	Topo	1	0.3	99.372	193.267	16.8915	-11	HB
353	25	Female	Right	Yes	163	150	146	138	133	96	104	48	11	6.7	w	500	179	1	122.25	3.5	0	Topo	1	0.3	111.365	259.165	6.99978	-7	HB
353	25	Female	Right	Yes	163	150	146	138	133	96	104	48	11	6.7	w	500	185	1	163	3.5	90	Topo	1	0.3	102.8	242.517	13.7993	-14	HB
353	25	Female	Right	Yes	163	150	146	138	133	96	104	48	11	6.7	w	500	186	1	163	3.5	180	Topo	1	0.3	96.3763	202.112	12.2014	-6	HB
353	25	Female	Right	Yes	163	150	146	138	133	96	104	48	11	6.7	w	500	8	1	29.5	3.5	0	Wais	1	0.3	103.933	116.331	25.378	-21	HB
353	25	Female	Right	Yes	163	150	146	138	133	96	104	48	11	6.7	w	500	9	1	29.5	3.5	90	Wais	1	0.3	103.105	110.976	8.53301	-22	HB
353	25	Female	Right	Yes	163	150	146	138	133	96	104	48	11	6.7	w	500	10	1	40.75	3.5	180	Wais	1	0.3	94.9134	70.8383	9.69313	-25	HB
353	25	Female	Right	Yes	163	150	146	138	133	96	104	48	11	6.7	w	500	28	1	135.5	3.5	0	Wais	1	0.3	66.9054	-13.749	15.5459	-21	HB
353	25	Female	Right	Yes	163	150	146	138	133	96	104	48	11	6.7	w	500	37	1	163	3.5	90	Wais	1	0.3	78.6812	92.9437	24.2663	-18	HB
353	25	Female	Right	Yes	163	150	146	138	133	96	104	48	11	6.7	w	500	39	1	81.5	3.5	180	Wais	1	0.3	88.3758	71.576	19.2919	-23	HB
353	25	Female	Right	Yes	163	150	146	138	133	96	104	48	11	6.7	w	500	56	1	81.5	3.5	90	Wais	1	0.3	83.5004	41.625	10.6392	-25	HB
353	25	Female	Right	Yes	163	150	146	138	133	96	104	48	11	6.7	w	500	57	1	135.5	3.5	180	Wais	1	0.3	180	-1240563000	1.22649	-17	HB
353	25	Female	Right	Yes	163	150	146	138	133	96	104	48	11	6.7	w	500	60	1	29.5	3.5	180	Wais	1	0.3	105.783	128.425	12.6128	-24	HB
353	25	Female	Right	Yes	163	150	146	138	133	96	104	48	11	6.7	w	500	75	1	122.25	3.5	0	Wais	1	0.3	70.0518	-4.78149	11.2267	-23	HB
353	25	Female	Right	Yes	163	150	146	138	133	96	104	48	11	6.7	w	500	81	1	135.5	3.5	90	Wais	1	0.3	78.9	66.8327	9.17289	-18	HB
353	25	Female	Right	Yes	163	150	146	138	133	96	104	48	11	6.7	w	500	82	1	81.5	3.5	0	Wais	1	0.3	82.2637	33.9522	12.7597	-20	HB
353	25	Female	Right	Yes	163	150	146	138	133	96	104	48	11	6.7	w	500	88	1	0	3.5	180	Wais	1	0.3	113.38	151.316	11.0664	-22	HB
353	25	Female	Right	Yes	163	150	146	138	133	96	104	48	11	6.7	w	500	92	1	122.25	3.5	90	Wais	1	0.3	81.6599	70.9404	31.6655	-22	HB
353	25	Female	Right	Yes	163	150	146	138	133	96	104	48	11	6.7	w	500	110	1	0	3.5	0	Wais	1	0.3	109.963	127.135	30.9588	-29	HB
353	25	Female	Right	Yes	163	150	146	138	133	96	104	48	11	6.7	w	500	122	1	40.75	3.5	90	Wais	1	0.3	97.4105	86.272	8.31972	-23	HB
353	25	Female	Right	Yes	163	150	146	138	133	96	104	48	11	6.7	w	500	123	1	163	3.5	180	Wais	1	0.3	73.1449	56.9614	9.65278	-10	HB
353	25	Female	Right	Yes	163	150	146	138	133	96	104	48	11	6.7	w	500	141	1	0	3.5	90	Wais	1	0.3	108.343	116.041	9.15918	-25	HB
353	25	Female	Right	Yes	163	150	146	138	133	96	104	48	11	6.7	w	500	152	1	40.75	3.5	0	Wais	1	0.3	96.5883	81.1739	9.76568	-24	HB
353	25	Female	Right	Yes	163	150	146	138	133	96	104	48	11	6.7	w	500	172	1	122.25	3.5	180	Wais	1	0.3	79.2291	55.6684	8.07959	-9	HB
353	25	Female	Right	Yes	163	150	146	138	133	96	104	48	11	6.7	w	500	173	1	163	3.5	0	Wais	1	0.3	67.0331	14.672	21.2257	-18	HB
354	25	Female	Right	Yes	163	150	146	138	133	96	104	48	11	6.7	n	500	20	1	0	3.5	0	Chin	1	0.3	120.99	210.217	16.7141	0	PB
354	25	Female	Right	Yes	163	150	146	138	133	96	104	48	11	6.7	n	500	29	1	0	3.5	180	Chin	1	0.3	119.717	199.774	16.5638	0	PB
354	25	Female	Right	Yes	163	150	146	138	133	96	104	48	11	6.7	n	500	30	1	122.25	3.5	0	Chin	1	0.3	90.3045	124.11	20.584	0	PB
354	25	Female	Right	Yes	163	150	146	138	133	96	104	48	11	6.7	n	500	36	1	163	3.5	180	Chin	1	0.3	83.8366	125.204	11.9764	0	PB
354	25	Female	Right	Yes	163	150	146	138	133	96	104	48	11	6.7	n	500	38	1	135.5	3.5	90	Chin	1	0.3	84.2802	100.443	7.77288	0	PB
354	25	Female	Right	Yes	163	150	146	138	133	96	104	48	11	6.7	n	500	49	1	40.75	3.5	90	Chin	1	0.3	113.072	189.835	32.6602	0	PB
354	25	Female	Right	Yes	163	150	146	138	133	96	104	48	11	6.7	n	500	61	1	163	3.5	0	Chin	1	0.3	82.0884	114.362	21.5015	0	PB
354	25	Female	Right	Yes	163	150	146	138	133	96	104	48	11	6.7	n	500	80	1	81.5	3.5	0	Chin	1	0.3	99.9282	142.762	14.1285	0	PB
354	25	Female	Right	Yes	163	150	146	138	133	96	104	48	11	6.7	n	500	84	1	40.75	3.5	0	Chin	1	0.3	122.407	262.928	16.4638	0	PB
354	25	Female	Right	Yes	163	150	146	138	133	96	104	48	11	6.7	n	500	85	1	81.5	3.5	90	Chin	1	0.3	102.497	159.071	8.90749	0	PB
354	25	Female	Right	Yes	163	150	146	138	133	96	104	48	11	6.7	n	500	104	1	135.5	3.5	0	Chin	1	0.3	81.1246	80.8453	9.94175	0	PB
354	25	Female	Right	Yes	163	150	146	138	133	96	104	48	11	6.7	n	500	110	1	122.25	3.5	180	Chin	1	0.3	89.7313	120.608	9.55789	0	PB
354	25	Female	Right	Yes	163	150	146	138	133	96	104	48	11	6.7	n	500	114	1	81.5	3.5	180	Chin	1	0.3	100.125	144.004	13.0441	0	PB
354	25	Female	Right	Yes	163	150	146	138	133	96	104	48	11	6.7	n	500	125	1	29.5	3.5	90	Chin	1	0.3	111.069	164.333	37.5314	0	PB
354	25	Female	Right	Yes	163	150	146	138	133	96	104	48	11	6.7	n	500	127	1	135.5	3.5	180	Chin	1	0.3	85.6627	108.954	14.8121	0	PB
354	25	Female	Right	Yes	163	150	146	138	133	96	104	48	11	6.7	n	500	132	1	0	3.5	90	Chin	1	0.3	109.292	122.513	15.0625	0	PB
354	25	Female	Right	Yes	163	150	146	138	133	96	104	48	11	6.7	n	500	133	1	163	3.5	90	Chin	1	0.3	63.8378	-8.93457	20.7673	0	PB
354	25	Female	Right	Yes	163	150	146	138	133	96	104	48	11	6.7	n	500	134	1	29.5	3.5	180	Chin	1	0.3	109.343	152.364	17.8312	0	PB
354	25	Female	Right	Yes	163	150	146	138	133	96	104	48	11	6.7	n	500	139	1	40.75	3.5	180	Chin	1	0.3	105.608	138.521	8.99071	0	PB
354	25	Female	Right	Yes	163	150	146	138	133	96	104	48	11	6.7	n	500	152	1	29.5	3.5	0	Chin	1	0.3	108.855	149.026	28.3401	0	PB
354	25	Female	Right	Yes	163	150	146	138	133	96	104	48	11	6.7	n	500	174	1	122.25	3.5	90	Chin	1	0.3	86.5003	100.845	18.9496	0	PB
354	25	Female	Right	Yes	163	150	146	138	133	96	104	48	11	6.7	n	500	18	1	0	3.5	180	Eyes	1	0.3	124.102	236.982	19.75	0	PB
354	25	Female	Right	Yes	163	150	146	138	133	96	104	48	11	6.7	n	500	28	1	81.5	3.5	0	Eyes	1	0.3	108.598	199.272	39.5162	0	PB
354	25	Female	Right	Yes	163	150	146	138	133	96	104	48	11	6.7	n	500	32	1	29.5	3.5	180	Eyes	1	0.3	119.057	223.962	26.005	0	PB
354	25	Female	Right	Yes	163	150	146	138	133	96	104	48	11	6.7	n	500	39	1	81.5	3.5	180	Eyes	1	0.3	108.935	201.572	13.0111	0	PB
354	25	Female	Right	Yes	163	150	146	138	133	96	104	48	11	6.7	n	500	41	1	135.5	3.5	180	Eyes	1	0.3	93.0913	154.402	14.178	0	PB
354	25	Female	Right	Yes	163	150	146	138	133	96	104	48	11	6.7	n	500	43	1	163	3.5	90	Eyes	1	0.3	86.166	139.545	24.7539	0	PB
354	25	Female	Right	Yes	163	150	146	138	133	96	104	48	11	6.7	n	500	47	1	29.5	3.5	90	Eyes	1	0.3	119.132	224.563	17.2643	0	PB
354	25	Female	Right	Yes	163	150	146	138	133	96	104	48	11	6.7	n	500	48	1	40.75	3.5	0	Eyes	1	0.3	112.639	186.723	18.6658	0	PB
354	25	Female	Right	Yes	163	150	146	138	133	96	104	48	11	6.7	n	500	59	1	122.25	3.5	0	Eyes	1	0.3	93.8149	145.588	18.3819	0	PB
354	25	Female	Right	Yes	163	150	146	138	133	96	104	48	11	6.7	n	500	60	1	135.5	3.5	90	Eyes	1	0.3	90.4786	138.423	24.6869	0	PB
354	25	Female	Right	Yes	163	150	146	138	133	96	104	48	11	6.7	n	500	66	1	163	3.5	180	Eyes	1	0.3	85.1336	133.201	9.97524	0	PB
354	25	Female	Right	Yes	163	150	146	138	133	96	104	48	11	6.7	n	500	70	1	122.25	3.5	180	Eyes	1	0.3	92.2788	136.178	11.7604	0	PB
354	25	Female	Right	Yes	163	150	146	138	133	96	104	48	11	6.7	n	500	79	1	122.25	3.5	90	Eyes	1	0.3	93.9486	146.409	6.88921	0	PB
354	25	Female	Right	Yes	163	150	146	138	133	96	104	48	11	6.7	n	500	88	1	135.5	3.5	0	Eyes	1	0.3	87.5547	120.553	10.0082	0	PB
354	25	Female	Right	Yes	163	150	146	138	133	96	104	48	11	6.7	n	500	92	1	163	3.5	0	Eyes	1	0.3	80.4011	103.809	8.07313	0	PB
354	25	Female	Right	Yes	163	150	146	138	133	96	104	48	11	6.7	n	500	106	1	40.75	3.5	90	Eyes	1	0.3	110.531	171.826	26.4554	0	PB
354	25	Female	Right	Yes	163	150	146	138	133	96	104	48	11	6.7	n	500	116	1	0	3.5	0	Eyes	1	0.3	119.355	196.852	9.7749	0	PB
354	25	Female	Right	Yes	163	150	146	138	133	96	104	48	11	6.7	n	500	128	1	40.75	3.5	180	Eyes	1	0.3	112.442	185.314	37.2644	0	PB
354	25	Female	Right	Yes	163	150	146	138	133	96	104	48	11	6.7	n	500	148	1	29.5	3.5	0	Eyes	1	0.3	116.077	200.787	12.7778	0	PB
354	25	Female	Right	Yes	163	150	146	138	133	96	104	48	11	6.7	n	500	157	1	81.5	3.5	90	Eyes	1	0.3	107.003	188.527	16.6302	0	PB
354	25	Female	Right	Yes	163	150	146	138	133	96	104	48	11	6.7	n	500	161	1	0	3.5	90	Eyes	1	0.3	118.002	186.117	21.3011	0	PB
354	25	Female	Right	Yes	163	150	146	138	133	96	104	48	11	6.7	n	500	3	1	0	3.5	0	Feet	1	0.3	63.2632	-176.313	13.5276	0	PB
354	25	Female	Right	Yes	163	150	146	138	133	96	104	48	11	6.7	n	500	5	1	163	3.5	90	Feet	1	0.3	51.908	-111.356	17.6145	0	PB
354	25	Female	Right	Yes	163	150	146	138	133	96	104	48	11	6.7	n	500	17	1	29.5	3.5	180	Feet	1	0.3	71.5233	-87.4498	28.7072	0	PB
354	25	Female	Right	Yes	163	150	146	138	133	96	104	48	11	6.7	n	500	21	1	122.25	3.5	180	Feet	1	0.3	47.2684	-201.078	14.9953	0	PB
[truncated: 11,693 more rows]

## Sheet: variable annotations
AnonymousRunNumber	anonymous three digit number, of which the first two digits label the participant (identical with the AnonymousParticipantNumber variable in the template pointing dataset (Table 2.xlsx)) and the last one the run, in the order as they were applied for the specific participant (1 = self pointing in the VR headset or the Pano-LSID; 2 = self pointing in the other VR setup; 3 = body part pointing in t…
ParticipantAge	the participant's age (years)
Gender	the participant's gender (male or female)
Handedness	the participant's handedness (right, left, or both)
HasStereovision	the result from the Stereo Fly test (Stereo Optical Co., Inc., Chicago, IL) (yes or no)
Bodyheight	the participant's total body height/length (cm), measured at the highest point of the head with shoes on (as she has in the rest of the experiment)
Eyeheight	the height on the body of the participant's eyes (cm), measured at the pupils
Noseheight	the height on the body of the participant's nose (cm), measured at the tip
Chinheight	the height on the body of the participant's chin (cm), measured at the lower border
Shoulderheight	the height on the body of the participant's shoulder's (cm), measured at the acromion
Hipheight	the height on the body of the participant's hips (cm), measured at the greater trochanter
Waistheight	the height on the body of the participant's waist (cm), measured where the circumference of the lower torso is smallest
Kneeheight	the height on the body of the participant's knees (cm), measured on top of the knee cap
Feetheight	the height on the body of the participant's feet (cm), measured where the foot borders on the ankle
Interpupillarydistance	the distance between the two pupils of the participant: not measured during this experiment as the Oculus Rift DK2 does not allow adjusting for it; therefore set at the population mean of 6.5 cm
Facingdirection	the geographical direction the participant was facing in (e for East, n for North, s for South or w for West, or a possible combination of two of these letters)
TrialDelay	inter-trial interval (ms)
TrialNumber	number of the trial based on the trials' temporal order
BlockNumber	always 1 for body parts, 1 or 2 for self (for self the double amount of trials was run to get more data for this important target)
SkewerOriginHeight	pointer height (cm)
SkewerDistance	the distance of the pointer from the participant, set at 1.3 m for the whole experiment
Skewerstartingangle	pointer starting direction (0 = straight down; 90 = straight towards the participant; 180 = straight up)
Skewertargetbodypart	the pointing target, either one of the body parts or "you", labelled as "Self"
Angularspeed	the maximum angular speed of the pointer during rotations: always 1, a default number with no further meaning, as it was fixed throughout the experiment
Skewerlength	the length of the pointer: always 1, as the length of the pointer was fixed throughout the experiment at 25 cm
ChosenAngle	the angle (degrees of arc), with the invisible plane to which the back of the pointer was fixed, at which the pointer was stopped
PointingHeightonBody	the height on the body (cm) where a straight extension of the pointer would intersect with the body
DeltaTime	the difference between the time of the decision and the starting time of the trial (s)
ParticipantPitch	the pitch of the participant's head at time of the decision (degrees of arc), relative to the calibrated 0° of straight-ahead
Condition	the experimental condition: HS = self pointing in the VR headset; PS = self pointing in the Pano-LSID; HB = body part pointing in the VR headset; PB = body part pointing in the Pano-LSID
N.b. 1: see the last sheet (Removed outliers) of this workbook for the outliers that were removed from the raw data (Raw data) before analysis, as discussed at the start of section 3.2 of the paper.
N.b. 2: not for all participants second blocks were run for pointing at self (second blocks were never run for pointing at body parts)--> data with BlockNumber = 2 were therefore not included in the analysis.

## Sheet: Removed outliers
AnonymousRunNumber	ParticipantAge	Gender	Handedness	HasStereovision	Bodyheight	Eyeheight	Noseheight	Chinheight	Shoulderheight	Hipheight	Waistheight	Kneeheight	Feetheight	Interpupillarydistance	Facingdirection	TrialDelay	TrialNumber	BlockNumber	SkewerOriginHeight	SkewerDistance	Skewerstartingangle	Skewertargetbodypart	Angularspeed	Skewerlength	ChosenAngle	PointingHeightonBody	DeltaTime	ParticipantPitch	Condition
353	25	Female	Right	Yes	163	150	146	138	133	96	104	48	11	6.7	w	500	57	1	135.5	3.5	180	Wais	1	0.3	180	-1240563000	1.22649	-17	HB
393	26	Female	Right	Yes	180	166	163	158	149	104	115	57	11	6.7	w	500	1	1	45	3.5	180	Feet	1	0.3	180	-1240563000	18.933	-20	HB
443	50	Female	Right	Yes	165	153	149	141	137	102	105	52	10	6.7	w	500	166	1	0	3.5	0	Wais	1	0.3	0	8007066000	4.18697	-8	HB
554	60	Male	Right	Yes	180	167	162	154	147	109	117	62	13	6.7	n	500	187	1	135	3.5	180	Hips	1	0.3	180	-1240563000	0.967567	0	PB
554	60	Male	Right	Yes	180	167	162	154	147	109	117	62	13	6.7	n	500	4	1	135	3.5	180	Shou	1	0.3	180	-1240563000	1.43453	0	PB
