# Supplementary material for: Self and Body Part Localization in Virtual Reality: Comparing a Headset and a Large-Screen Immersive Display
Source: Front Robot AI. 2019 May 8;6:33. doi: 10.3389/frobt.2019.00033 (PMC7805778; doi:10.3389/frobt.2019.00033)
Supplement: Table S2 — The data from the pointing at the body templates for all participants. [file Table_2.xlsx]

## Sheet: TemplatesPointingData
AnonymousParticipantNumber	Condition	Task	Target	TemplatePointingHeightPercentage
31	T	front	Self	95
32	T	front	Self	94
33	T	front	Self	95
34	T	front	Self	78
35	T	front	Self	95
36	T	front	Self	92
37	T	front	Self	75
38	T	front	Self	75
39	T	front	Self	77
40	T	front	Self	76
41	T	front	Self	78
42	T	front	Self	70
43	T	front	Self	72
44	T	front	Self	74
45	T	front	Self	78
46	T	front	Self	75
47	T	front	Self	93
48	T	front	Self	93
49	T	front	Self	82
50	T	front	Self	78
51	T	front	Self	73
52	T	front	Self	94
53	T	front	Self	79
54	T	front	Self	78
55	T	front	Self	81
56	T	front	Self	94
57	T	front	Self	67
58	T	front	Self	81
59	T	front	Self	66
60	T	front	Self	79
31	T	SideNoArm	Self	96
32	T	SideNoArm	Self	94
33	T	SideNoArm	Self	94
34	T	SideNoArm	Self	93
35	T	SideNoArm	Self	95
36	T	SideNoArm	Self	78
37	T	SideNoArm	Self	94
38	T	SideNoArm	Self	87
39	T	SideNoArm	Self	73
40	T	SideNoArm	Self	75
41	T	SideNoArm	Self	77
42	T	SideNoArm	Self	65
43	T	SideNoArm	Self	72
44	T	SideNoArm	Self	73
45	T	SideNoArm	Self	80
46	T	SideNoArm	Self	71
47	T	SideNoArm	Self	87
48	T	SideNoArm	Self	95
49	T	SideNoArm	Self	82
50	T	SideNoArm	Self	82
51	T	SideNoArm	Self	71
52	T	SideNoArm	Self	93
53	T	SideNoArm	Self	79
54	T	SideNoArm	Self	80
55	T	SideNoArm	Self	80
56	T	SideNoArm	Self	93
57	T	SideNoArm	Self	67
58	T	SideNoArm	Self	81
59	T	SideNoArm	Self	60
60	T	SideNoArm	Self	70
31	T	SideArm	Self	95.5
32	T	SideArm	Self	94
33	T	SideArm	Self	94.5
34	T	SideArm	Self	85.5
35	T	SideArm	Self	95
36	T	SideArm	Self	85
37	T	SideArm	Self	84.5
38	T	SideArm	Self	81
39	T	SideArm	Self	75
40	T	SideArm	Self	75.5
41	T	SideArm	Self	77.5
42	T	SideArm	Self	67.5
43	T	SideArm	Self	72
44	T	SideArm	Self	73.5
45	T	SideArm	Self	79
46	T	SideArm	Self	73
47	T	SideArm	Self	90
48	T	SideArm	Self	94
49	T	SideArm	Self	82
50	T	SideArm	Self	80
51	T	SideArm	Self	72
52	T	SideArm	Self	93.5
53	T	SideArm	Self	79
54	T	SideArm	Self	79
55	T	SideArm	Self	80.5
56	T	SideArm	Self	93.5
57	T	SideArm	Self	67
58	T	SideArm	Self	81
59	T	SideArm	Self	63
60	T	SideArm	Self	74.5

## Sheet: variable annotations
AnonymousParticipantNumber	anonymous participant number (identical with the first two numbers of AnonymousRunNumber variable in the VR pointing dataset (Table 1.xlsx))
Condition	the experimental condition, here always T for templates
Task	the specific template pointed at: front = frontal view; SideArm: side view with arm visible; SideNoArm: side view with no arm visible
Target	the pointing target, here always "you", labelled as "Self"
TemplatePointingHeightPercentage	the height on the template where the participant pointed in percentage of the total template height
